# Supplementary material for: Redetermination of aqua­(dihydrogen ethyl­enediamine­tetra­acetato-κ5 O,O′,N,N′,O′′)nickel(II)
Source: Acta Crystallogr Sect E Struct Rep Online. 2010 Jan 23;66(Pt 2):m196–7. doi: 10.1107/S1600536810002011 (PMC2979777; doi:10.1107/S1600536810002011)
Supplement: Supplementary file 1 [file e-66-0m196-sup1.cif]

##############################################################################
###                                                                        ###
###        Electronic paper (Acta Crystallographica Section E)             ###
###                                                                        ###
##############################################################################
#                                                                            #
# This CIF contains the data in a paper accepted for publication in Acta     #
# Crystallographica Section E. It conforms to the requirements of Notes      #
# for Authors for Section E, and has been peer reviewed under the auspices   #
# of the IUCr Commission on Journals.                                        #
#                                                                            #
# Full details of the Crystallographic Information File format               #
# are given in the paper "The Crystallographic Information File (CIF):       #
# a New Standard Archive File for Crystallography" by S. R. Hall, F. H.      #
# Allen and I. D. Brown [Acta Cryst. (1991), A47, 655-685].                  #
#                                                                            #
# The current version of the core CIF dictionary is obtainable from          #
# ftp://ftp.iucr.org/pub/cif_core.dic. The current version number is 2.4.    #
#                                                                            #
# Software is freely available for graphical display of the structure(s) in  #
# this CIF.  For information consult the CIF home page http://www.iucr.org/  #
# cif/home.html                                                              #
#                                                                            #
# This file may be used for bona fide research purposes within the           #
# scientific community so long as proper attribution is given to the journal # 
# article from which it was obtained.                                        #
#                                                                            #
##############################################################################
                                             
data_I
_audit_creation_method     SHELXL-97
_chemical_name_systematic
;
aqua(dihydrogen ethylenediaminetetraacetato-
\k^5^<i>O</i>,<i>O</i>',<i>N</i>,<i>N</i>',<i>O</i>'')nickel(II)
;
_chemical_name_common     ?
_chemical_formula_moiety     'C10 H16 N2 Ni O9'
_chemical_formula_sum     'C10 H16 N2 Ni O9'
_chemical_formula_iupac     '[Ni (C10 H14 N2 O8) (H2 O)]'
_chemical_formula_weight     366.96
_chemical_melting_point     ?
_symmetry_cell_setting     'monoclinic'
_symmetry_space_group_name_H-M     'P 21/c'
_symmetry_space_group_name_Hall     '-P 2ybc'
loop_
    _symmetry_equiv_pos_as_xyz
    'x, y, z'
    '-x, y+1/2, -z+1/2'
    '-x, -y, -z'
    'x, -y-1/2, z-1/2'
_cell_length_a     11.6786(2)
_cell_length_b     6.93580(10)
_cell_length_c     16.6343(2)
_cell_angle_alpha     90.00
_cell_angle_beta     91.1400(10)
_cell_angle_gamma     90.00
_cell_volume     1347.12(3)
_cell_formula_units_Z     4
_cell_measurement_reflns_used     23028
_cell_measurement_theta_min     2.9296
_cell_measurement_theta_max     29.6503
_cell_measurement_temperature     291(2)
_exptl_crystal_description     prism
_exptl_crystal_colour     blue
_exptl_crystal_size_max     0.3543
_exptl_crystal_size_mid     0.3056
_exptl_crystal_size_min     0.1520
_exptl_crystal_density_diffrn     1.809
_exptl_crystal_density_meas     ?
_exptl_crystal_density_method     'not measured'
_exptl_crystal_F_000     760
_exptl_absorpt_coefficient_mu     1.493
_exptl_absorpt_correction_type     numerical
_exptl_absorpt_process_details
;
[Clark & Reid (1995) in <i>CrysAlis Pro</i> (Oxford Diffraction,
2009)]
;
_exptl_absorpt_correction_T_min     0.690
_exptl_absorpt_correction_T_max     0.830
_exptl_special_details
;
;
_diffrn_ambient_temperature     291(2)
_diffrn_radiation_type     MoK\a
_diffrn_radiation_wavelength     0.71073
_diffrn_radiation_source     'fine-focus sealed tube'
_diffrn_radiation_monochromator     graphite
_diffrn_measurement_device_type
;
Oxford Diffraction Xcalibur diffractometer with a
Sapphire2 (large Be window) detector
;
_diffrn_measurement_method     '\w scans'
_diffrn_detector_area_resol_mean     8.3438
_diffrn_reflns_number     43864
_diffrn_reflns_av_R_equivalents     0.0296
_diffrn_reflns_av_sigmaI/netI     0.0153
_diffrn_reflns_theta_min     2.98
_diffrn_reflns_theta_max     27.00
_diffrn_reflns_theta_full     27.00
_diffrn_measured_fraction_theta_max     0.999
_diffrn_measured_fraction_theta_full     0.999
_diffrn_reflns_limit_h_min     -14
_diffrn_reflns_limit_h_max     14
_diffrn_reflns_limit_k_min     -8
_diffrn_reflns_limit_k_max     8
_diffrn_reflns_limit_l_min     -21
_diffrn_reflns_limit_l_max     21
_diffrn_standards_number     ?
_diffrn_standards_interval_count     ?
_diffrn_standards_interval_time     ?
_diffrn_standards_decay_%     ?
_refine_special_details
;
Refinement of <i>F</i>^2^ against ALL reflections. The weighted <i>R</i>-factor
<i>wR</i> and goodness of fit <i>S</i> are based on <i>F</i>^2^, conventional
<i>R</i>-factors <i>R</i> are based on <i>F</i>, with <i>F</i> set to zero for
negative <i>F</i>^2^. The threshold expression of <i>F</i>^2^ >
\s(<i>F</i>^2^) is used only for calculating <i>R</i>-factors(gt) <i>etc</i>.
and is not relevant to the choice of reflections for refinement.
<i>R</i>-factors based on <i>F</i>^2^ are statistically about twice as large
as those based on <i>F</i>, and <i>R</i>- factors based on ALL data will be
even larger.
;
_reflns_number_total     2935
_reflns_number_gt     2534
_reflns_threshold_expression     I>2sigma(I)
_refine_ls_structure_factor_coef     Fsqd
_refine_ls_matrix_type     full
_refine_ls_R_factor_all     0.0252
_refine_ls_R_factor_gt     0.0204
_refine_ls_wR_factor_gt     0.0539
_refine_ls_wR_factor_ref     0.0547
_refine_ls_goodness_of_fit_ref     1.060
_refine_ls_restrained_S_all     1.060
_refine_ls_number_reflns     2935
_refine_ls_number_parameters     198
_refine_ls_number_restraints     0
_refine_ls_hydrogen_treatment     constr
_refine_ls_weighting_scheme     calc
_refine_ls_weighting_details
         'calc w=1/[\s^2^(Fo^2^)+(0.0343P)^2^+0.1019P] where P=(Fo^2^+2Fc^2^)/3'
_atom_sites_solution_hydrogens     geom
_atom_sites_solution_primary     direct
_atom_sites_solution_secondary     difmap
_refine_ls_shift/su_max     0.000
_refine_ls_shift/su_mean     0.000
_refine_diff_density_max     0.330
_refine_diff_density_min     -0.181
_refine_ls_extinction_method     none
_refine_ls_extinction_coef     ?
loop_
    _atom_type_symbol
    _atom_type_description
    _atom_type_scat_dispersion_real
    _atom_type_scat_dispersion_imag
    _atom_type_scat_source
    'C' 'C' 0.0033 0.0016
                         'International Tables Vol C Tables 4.2.6.8 and 6.1.1.4'
    'H' 'H' 0.0000 0.0000
                         'International Tables Vol C Tables 4.2.6.8 and 6.1.1.4'
    'N' 'N' 0.0061 0.0033
                         'International Tables Vol C Tables 4.2.6.8 and 6.1.1.4'
    'O' 'O' 0.0106 0.0060
                         'International Tables Vol C Tables 4.2.6.8 and 6.1.1.4'
    'Ni' 'Ni' 0.3393 1.1124
                         'International Tables Vol C Tables 4.2.6.8 and 6.1.1.4'
_computing_data_collection
;
<i>CrysAlis Pro</i> (Oxford Diffraction, 2009)
;
_computing_cell_refinement
;
<i>CrysAlis Pro</i> (Oxford Diffraction, 2009)
;
_computing_data_reduction
;
<i>CrysAlis Pro</i> (Oxford Diffraction, 2009)
;
_computing_structure_solution     'SHELXS97 (Sheldrick, 2008)'
_computing_structure_refinement     'SHELXL97 (Sheldrick, 2008)'
_computing_molecular_graphics     '<i>DIAMOND</i> (Crystal Impact, 2007)'
_computing_publication_material     'SHELXL97 (Sheldrick, 2008)'
loop_
    _atom_site_type_symbol
    _atom_site_label
    _atom_site_fract_x
    _atom_site_fract_y
    _atom_site_fract_z
    _atom_site_U_iso_or_equiv
    _atom_site_adp_type
    _atom_site_calc_flag
    _atom_site_refinement_flags
    _atom_site_occupancy
    _atom_site_disorder_assembly
    _atom_site_disorder_group
    Ni Ni1 0.328740(14) 0.17883(3) 0.575762(10) 0.01636(7) Uani d . 1 . .
    C C1 0.31560(12) 0.2378(2) 0.75097(8) 0.0200(3) Uani d . 1 . .
    H H1A 0.3556 0.1440 0.7845 0.024 Uiso calc R 1 . .
    H H1B 0.2635 0.3081 0.7850 0.024 Uiso calc R 1 . .
    C C2 0.40253(12) 0.3781(2) 0.71795(9) 0.0228(3) Uani d . 1 . .
    C C3 0.13224(12) 0.2211(2) 0.67502(9) 0.0201(3) Uani d . 1 . .
    H H3A 0.0979 0.2483 0.7264 0.024 Uiso calc R 1 . .
    H H3B 0.0831 0.1308 0.6462 0.024 Uiso calc R 1 . .
    C C4 0.14153(12) 0.4066(2) 0.62701(8) 0.0199(3) Uani d . 1 . .
    H H4A 0.0659 0.4615 0.6182 0.024 Uiso calc R 1 . .
    H H4B 0.1878 0.4994 0.6568 0.024 Uiso calc R 1 . .
    C C5 0.11558(13) 0.2632(2) 0.49152(9) 0.0214(3) Uani d . 1 . .
    H H5A 0.1084 0.3382 0.4425 0.026 Uiso calc R 1 . .
    H H5B 0.0404 0.2557 0.5150 0.026 Uiso calc R 1 . .
    C C6 0.15460(13) 0.0613(2) 0.47048(9) 0.0235(3) Uani d . 1 . .
    C C7 0.24547(12) 0.5370(2) 0.51157(9) 0.0201(3) Uani d . 1 . .
    H H7A 0.2688 0.6278 0.5531 0.024 Uiso calc R 1 . .
    H H7B 0.1889 0.5995 0.4769 0.024 Uiso calc R 1 . .
    C C8 0.34815(11) 0.4803(2) 0.46292(8) 0.0190(3) Uani d . 1 . .
    C C9 0.24045(13) -0.0747(2) 0.70537(9) 0.0226(3) Uani d . 1 . .
    H H9A 0.3177 -0.1259 0.7083 0.027 Uiso calc R 1 . .
    H H9B 0.2015 -0.1366 0.6603 0.027 Uiso calc R 1 . .
    C C10 0.17986(12) -0.1308(2) 0.78149(8) 0.0205(3) Uani d . 1 . .
    N N1 0.24747(9) 0.13322(17) 0.68850(7) 0.0161(2) Uani d . 1 . .
    N N2 0.19470(10) 0.36547(16) 0.54870(7) 0.0155(2) Uani d . 1 . .
    O O1 0.37976(9) 0.61360(17) 0.41363(7) 0.0304(3) Uani d . 1 . .
    H H1 0.4430 0.5870 0.3962 0.046 Uiso calc R 1 . .
    O O2 0.45601(11) 0.4832(2) 0.76438(7) 0.0434(3) Uani d . 1 . .
    O O3 0.18039(11) -0.31910(15) 0.79037(7) 0.0333(3) Uani d . 1 . .
    H H3 0.1531 -0.3471 0.8339 0.050 Uiso calc R 1 . .
    O O4 0.13713(9) -0.01849(16) 0.82733(6) 0.0293(3) Uani d . 1 . .
    O O5 0.09695(7) -0.02364(13) 0.41745(5) 0.0374(3) Uani d . 1 . .
    O O6 0.45974(7) -0.01221(13) 0.58721(5) 0.0402(3) Uani d . 1 . .
    H H6A 0.4811 -0.1050 0.5547 0.060 Uiso d R 1 . .
    H H6B 0.4970 -0.0318 0.6315 0.060 Uiso d R 1 . .
    O O7 0.41759(8) 0.37646(16) 0.64146(6) 0.0234(2) Uani d . 1 . .
    O O8 0.23968(9) -0.00858(15) 0.50781(6) 0.0280(2) Uani d . 1 . .
    O O9 0.39642(9) 0.32508(15) 0.47244(6) 0.0232(2) Uani d . 1 . .
loop_
    _atom_site_aniso_label
    _atom_site_aniso_U_11
    _atom_site_aniso_U_22
    _atom_site_aniso_U_33
    _atom_site_aniso_U_12
    _atom_site_aniso_U_13
    _atom_site_aniso_U_23
    Ni1 0.01745(10) 0.01728(10) 0.01441(10) 0.00186(7) 0.00174(6) -0.00042(7)
    C1 0.0201(7) 0.0249(8) 0.0149(7) -0.0024(6) -0.0003(5) -0.0006(6)
    C2 0.0189(7) 0.0290(8) 0.0205(7) -0.0038(6) -0.0002(6) -0.0009(6)
    C3 0.0146(6) 0.0271(8) 0.0187(7) -0.0010(6) 0.0028(5) 0.0029(6)
    C4 0.0194(7) 0.0231(8) 0.0172(7) 0.0046(6) 0.0031(5) -0.0012(6)
    C5 0.0212(7) 0.0236(8) 0.0190(7) -0.0046(6) -0.0042(6) 0.0006(6)
    C6 0.0257(8) 0.0259(8) 0.0191(7) -0.0088(6) 0.0063(6) -0.0056(6)
    C7 0.0218(7) 0.0150(7) 0.0236(7) -0.0007(6) 0.0033(6) 0.0014(6)
    C8 0.0179(7) 0.0226(8) 0.0165(7) -0.0058(6) -0.0020(5) 0.0006(6)
    C9 0.0312(8) 0.0165(8) 0.0203(7) -0.0005(6) 0.0067(6) 0.0000(6)
    C10 0.0228(7) 0.0214(8) 0.0172(7) -0.0028(6) -0.0009(6) 0.0000(6)
    N1 0.0177(6) 0.0157(6) 0.0151(6) -0.0010(4) 0.0018(4) -0.0003(5)
    N2 0.0170(5) 0.0144(6) 0.0150(5) -0.0014(4) 0.0010(4) -0.0014(4)
    O1 0.0223(5) 0.0333(6) 0.0359(6) -0.0026(5) 0.0076(5) 0.0145(5)
    O2 0.0451(7) 0.0591(9) 0.0260(6) -0.0309(7) -0.0008(5) -0.0090(6)
    O3 0.0559(8) 0.0203(6) 0.0240(6) -0.0024(5) 0.0132(5) 0.0044(5)
    O4 0.0390(6) 0.0272(6) 0.0222(5) 0.0020(5) 0.0111(5) -0.0003(5)
    O5 0.0315(6) 0.0481(8) 0.0327(6) -0.0110(6) 0.0007(5) -0.0250(6)
    O6 0.0448(7) 0.0493(8) 0.0263(6) 0.0301(6) -0.0022(5) -0.0052(6)
    O7 0.0203(5) 0.0324(6) 0.0176(5) -0.0079(4) 0.0021(4) -0.0005(4)
    O8 0.0352(6) 0.0183(5) 0.0304(6) 0.0005(5) -0.0026(5) -0.0066(5)
    O9 0.0245(5) 0.0244(6) 0.0210(5) 0.0030(4) 0.0060(4) 0.0019(4)
_geom_special_details
;
All e.s.d.'s (except the e.s.d. in the dihedral angle between two l.s. planes)
are estimated using the full covariance matrix. The cell e.s.d.'s are taken
into account individually in the estimation of e.s.d.'s in distances, angles
and torsion angles; correlations between e.s.d.'s in cell parameters are only
used when they are defined by crystal symmetry. An approximate (isotropic)
treatment of cell e.s.d.'s is used for estimating e.s.d.'s involving l.s.
planes.
;
loop_
    _geom_bond_atom_site_label_1
    _geom_bond_atom_site_label_2
    _geom_bond_site_symmetry_2
    _geom_bond_distance
    _geom_bond_publ_flag
    Ni1 O8 . 2.0006(10) ?
    Ni1 O7 . 2.0260(10) ?
    Ni1 O6 . 2.0300(9) ?
    Ni1 N2 . 2.0738(11) ?
    Ni1 N1 . 2.1421(11) ?
    Ni1 O9 . 2.1591(10) ?
    C1 N1 . 1.4852(18) ?
    C1 C2 . 1.517(2) ?
    C1 H1A . 0.9700 ?
    C1 H1B . 0.9700 ?
    C2 O2 . 1.2245(18) ?
    C2 O7 . 1.2880(17) ?
    C3 N1 . 1.4903(18) ?
    C3 C4 . 1.519(2) ?
    C3 H3A . 0.9700 ?
    C3 H3B . 0.9700 ?
    C4 N2 . 1.4818(17) ?
    C4 H4A . 0.9700 ?
    C4 H4B . 0.9700 ?
    C5 N2 . 1.4922(17) ?
    C5 C6 . 1.516(2) ?
    C5 H5A . 0.9700 ?
    C5 H5B . 0.9700 ?
    C6 O5 . 1.2468(16) ?
    C6 O8 . 1.2582(19) ?
    C7 N2 . 1.4708(17) ?
    C7 C8 . 1.5121(19) ?
    C7 H7A . 0.9700 ?
    C7 H7B . 0.9700 ?
    C8 O9 . 1.2239(17) ?
    C8 O1 . 1.2945(17) ?
    C9 N1 . 1.4717(18) ?
    C9 C10 . 1.514(2) ?
    C9 H9A . 0.9700 ?
    C9 H9B . 0.9700 ?
    C10 O4 . 1.2054(17) ?
    C10 O3 . 1.3140(18) ?
    O1 H1 . 0.8200 ?
    O3 H3 . 0.8200 ?
    O6 H6A . 0.880 ?
    O6 H6B . 0.859 ?
loop_
    _geom_angle_atom_site_label_1
    _geom_angle_atom_site_label_2
    _geom_angle_atom_site_label_3
    _geom_angle_site_symmetry_1
    _geom_angle_site_symmetry_3
    _geom_angle
    _geom_angle_publ_flag
    O8 Ni1 O7 . . 177.83(4) ?
    O8 Ni1 O6 . . 90.65(4) ?
    O7 Ni1 O6 . . 90.80(4) ?
    O8 Ni1 N2 . . 84.33(4) ?
    O7 Ni1 N2 . . 94.08(4) ?
    O6 Ni1 N2 . . 172.75(4) ?
    O8 Ni1 N1 . . 99.45(4) ?
    O7 Ni1 N1 . . 81.88(4) ?
    O6 Ni1 N1 . . 99.65(4) ?
    N2 Ni1 N1 . . 86.36(4) ?
    O8 Ni1 O9 . . 92.86(4) ?
    O7 Ni1 O9 . . 85.40(4) ?
    O6 Ni1 O9 . . 95.41(4) ?
    N2 Ni1 O9 . . 79.67(4) ?
    N1 Ni1 O9 . . 160.37(4) ?
    N1 C1 C2 . . 114.38(11) ?
    N1 C1 H1A . . 108.7 ?
    C2 C1 H1A . . 108.7 ?
    N1 C1 H1B . . 108.7 ?
    C2 C1 H1B . . 108.7 ?
    H1A C1 H1B . . 107.6 ?
    O2 C2 O7 . . 123.39(14) ?
    O2 C2 C1 . . 119.36(13) ?
    O7 C2 C1 . . 117.23(13) ?
    N1 C3 C4 . . 110.60(11) ?
    N1 C3 H3A . . 109.5 ?
    C4 C3 H3A . . 109.5 ?
    N1 C3 H3B . . 109.5 ?
    C4 C3 H3B . . 109.5 ?
    H3A C3 H3B . . 108.1 ?
    N2 C4 C3 . . 109.56(12) ?
    N2 C4 H4A . . 109.8 ?
    C3 C4 H4A . . 109.8 ?
    N2 C4 H4B . . 109.8 ?
    C3 C4 H4B . . 109.8 ?
    H4A C4 H4B . . 108.2 ?
    N2 C5 C6 . . 113.66(12) ?
    N2 C5 H5A . . 108.8 ?
    C6 C5 H5A . . 108.8 ?
    N2 C5 H5B . . 108.8 ?
    C6 C5 H5B . . 108.8 ?
    H5A C5 H5B . . 107.7 ?
    O5 C6 O8 . . 125.26(14) ?
    O5 C6 C5 . . 116.05(13) ?
    O8 C6 C5 . . 118.68(13) ?
    N2 C7 C8 . . 110.17(11) ?
    N2 C7 H7A . . 109.6 ?
    C8 C7 H7A . . 109.6 ?
    N2 C7 H7B . . 109.6 ?
    C8 C7 H7B . . 109.6 ?
    H7A C7 H7B . . 108.1 ?
    O9 C8 O1 . . 125.02(13) ?
    O9 C8 C7 . . 121.86(13) ?
    O1 C8 C7 . . 113.09(13) ?
    N1 C9 C10 . . 116.13(12) ?
    N1 C9 H9A . . 108.3 ?
    C10 C9 H9A . . 108.3 ?
    N1 C9 H9B . . 108.3 ?
    C10 C9 H9B . . 108.3 ?
    H9A C9 H9B . . 107.4 ?
    O4 C10 O3 . . 124.91(14) ?
    O4 C10 C9 . . 124.69(13) ?
    O3 C10 C9 . . 110.40(12) ?
    C9 N1 C1 . . 112.09(11) ?
    C9 N1 C3 . . 112.08(11) ?
    C1 N1 C3 . . 112.03(11) ?
    C9 N1 Ni1 . . 109.82(8) ?
    C1 N1 Ni1 . . 107.45(8) ?
    C3 N1 Ni1 . . 102.85(8) ?
    C7 N2 C4 . . 113.14(11) ?
    C7 N2 C5 . . 111.51(11) ?
    C4 N2 C5 . . 112.76(11) ?
    C7 N2 Ni1 . . 106.69(8) ?
    C4 N2 Ni1 . . 104.89(8) ?
    C5 N2 Ni1 . . 107.26(8) ?
    C8 O1 H1 . . 109.5 ?
    C10 O3 H3 . . 109.5 ?
    Ni1 O6 H6A . . 129.9 ?
    Ni1 O6 H6B . . 123.5 ?
    H6A O6 H6B . . 105.4 ?
    C2 O7 Ni1 . . 117.40(9) ?
    C6 O8 Ni1 . . 115.17(10) ?
    C8 O9 Ni1 . . 109.95(9) ?
loop_
    _geom_torsion_atom_site_label_1
    _geom_torsion_atom_site_label_2
    _geom_torsion_atom_site_label_3
    _geom_torsion_atom_site_label_4
    _geom_torsion_site_symmetry_1
    _geom_torsion_site_symmetry_2
    _geom_torsion_site_symmetry_3
    _geom_torsion_site_symmetry_4
    _geom_torsion
    _geom_torsion_publ_flag
    N1 C1 C2 O2 . . . . 173.79(14) ?
    N1 C1 C2 O7 . . . . -7.7(2) ?
    N1 C3 C4 N2 . . . . 58.79(15) ?
    N2 C5 C6 O5 . . . . -173.79(12) ?
    N2 C5 C6 O8 . . . . 7.39(19) ?
    N2 C7 C8 O9 . . . . -17.75(18) ?
    N2 C7 C8 O1 . . . . 164.25(12) ?
    N1 C9 C10 O4 . . . . 0.8(2) ?
    N1 C9 C10 O3 . . . . -179.23(13) ?
    C10 C9 N1 C1 . . . . 63.40(16) ?
    C10 C9 N1 C3 . . . . -63.58(16) ?
    C10 C9 N1 Ni1 . . . . -177.24(10) ?
    C2 C1 N1 C9 . . . . 133.66(13) ?
    C2 C1 N1 C3 . . . . -99.34(14) ?
    C2 C1 N1 Ni1 . . . . 12.92(14) ?
    C4 C3 N1 C9 . . . . -157.70(11) ?
    C4 C3 N1 C1 . . . . 75.29(14) ?
    C4 C3 N1 Ni1 . . . . -39.81(12) ?
    O8 Ni1 N1 C9 . . . . 48.50(10) ?
    O7 Ni1 N1 C9 . . . . -133.23(10) ?
    O6 Ni1 N1 C9 . . . . -43.79(9) ?
    N2 Ni1 N1 C9 . . . . 132.13(10) ?
    O9 Ni1 N1 C9 . . . . 176.63(11) ?
    O8 Ni1 N1 C1 . . . . 170.66(9) ?
    O7 Ni1 N1 C1 . . . . -11.06(9) ?
    O6 Ni1 N1 C1 . . . . 78.38(8) ?
    N2 Ni1 N1 C1 . . . . -105.71(9) ?
    O9 Ni1 N1 C1 . . . . -61.20(17) ?
    O8 Ni1 N1 C3 . . . . -70.97(9) ?
    O7 Ni1 N1 C3 . . . . 107.30(9) ?
    O6 Ni1 N1 C3 . . . . -163.26(8) ?
    N2 Ni1 N1 C3 . . . . 12.65(8) ?
    O9 Ni1 N1 C3 . . . . 57.16(16) ?
    C8 C7 N2 C4 . . . . 148.46(11) ?
    C8 C7 N2 C5 . . . . -83.18(14) ?
    C8 C7 N2 Ni1 . . . . 33.64(12) ?
    C3 C4 N2 C7 . . . . -158.79(11) ?
    C3 C4 N2 C5 . . . . 73.50(14) ?
    C3 C4 N2 Ni1 . . . . -42.89(12) ?
    C6 C5 N2 C7 . . . . 116.31(13) ?
    C6 C5 N2 C4 . . . . -115.13(13) ?
    C6 C5 N2 Ni1 . . . . -0.16(13) ?
    O8 Ni1 N2 C7 . . . . -123.50(9) ?
    O7 Ni1 N2 C7 . . . . 55.03(9) ?
    N1 Ni1 N2 C7 . . . . 136.61(9) ?
    O9 Ni1 N2 C7 . . . . -29.54(8) ?
    O8 Ni1 N2 C4 . . . . 116.22(9) ?
    O7 Ni1 N2 C4 . . . . -65.25(9) ?
    N1 Ni1 N2 C4 . . . . 16.33(9) ?
    O9 Ni1 N2 C4 . . . . -149.82(9) ?
    O8 Ni1 N2 C5 . . . . -3.90(8) ?
    O7 Ni1 N2 C5 . . . . 174.63(8) ?
    N1 Ni1 N2 C5 . . . . -103.78(9) ?
    O9 Ni1 N2 C5 . . . . 90.06(9) ?
    O2 C2 O7 Ni1 . . . . 175.79(13) ?
    C1 C2 O7 Ni1 . . . . -2.69(18) ?
    O6 Ni1 O7 C2 . . . . -91.55(10) ?
    N2 Ni1 O7 C2 . . . . 93.81(11) ?
    N1 Ni1 O7 C2 . . . . 8.08(11) ?
    O9 Ni1 O7 C2 . . . . 173.09(11) ?
    O5 C6 O8 Ni1 . . . . 170.31(11) ?
    C5 C6 O8 Ni1 . . . . -10.99(17) ?
    O6 Ni1 O8 C6 . . . . -166.26(10) ?
    N2 Ni1 O8 C6 . . . . 8.50(10) ?
    N1 Ni1 O8 C6 . . . . 93.84(11) ?
    O9 Ni1 O8 C6 . . . . -70.82(11) ?
    O1 C8 O9 Ni1 . . . . 169.74(12) ?
    C7 C8 O9 Ni1 . . . . -8.00(16) ?
    O8 Ni1 O9 C8 . . . . 105.34(9) ?
    O7 Ni1 O9 C8 . . . . -73.36(9) ?
    O6 Ni1 O9 C8 . . . . -163.74(9) ?
    N2 Ni1 O9 C8 . . . . 21.64(9) ?
    N1 Ni1 O9 C8 . . . . -23.69(18) ?
loop_
    _geom_hbond_atom_site_label_D
    _geom_hbond_atom_site_label_H
    _geom_hbond_atom_site_label_A
    _geom_hbond_site_symmetry_A
    _geom_hbond_distance_DH
    _geom_hbond_distance_HA
    _geom_hbond_distance_DA
    _geom_hbond_angle_DHA
    O1 H1 O7 3_666 0.82 1.77 2.5557(14) 159
    O3 H3 O5 4_556 0.82 1.79 2.5864(13) 164
    O6 H6A O9 3_656 0.88 2.15 2.9294(12) 148
    O6 H6B O2 2_646 0.86 1.81 2.6394(11) 162
data_global
_journal_date_recd_electronic     2010-01-08
_journal_date_accepted     2010-01-15
_journal_name_full     'Acta Crystallographica, Section E'
_journal_year     2010
_journal_volume     66
_journal_issue      2
_journal_page_first     m196
_journal_page_last     m197
_journal_paper_category     QM
_journal_coeditor_code     RZ2407
data_New_Global_Publ_Block
_publ_contact_author_name     'Juraj Kuch\'ar'
_publ_contact_author_address
;
Department of Inorganic Chemistry
     Institute of Chemistry
     P.J.\<Saf\'arik University,
     Moyzesova 11
     041 54 Ko\<sice
     Slovakia
;
_publ_contact_author_email     'juraj.kuchar@upjs.sk'
_publ_contact_author_fax     '+421 55 62 221 24'
_publ_contact_author_phone     '+421 55 234 2335'
_publ_section_title
;\
Redetermination of aqua(dihydrogen
ethylenediaminetetraacetato-\k^5^<i>O</i>,<i>O</i>',<i>N</i>,<i>N</i>',\
<i>O</i>'')nickel(II)
;
loop_
    _publ_author_name
    _publ_author_footnote
    _publ_author_address
    'Ko\<canov\'a, Ivana' .
;
Department of Inorganic Chemistry
Institute of Chemistry
P. J.\<Saf\'arik University,
Moyzesova 11
041 54 Ko\<sice
Slovakia
;
    'Kuch\'ar, Juraj' .
;
Department of Inorganic Chemistry
Institute of Chemistry
P. J.\<Saf\'arik University,
Moyzesova 11
041 54 Ko\<sice
Slovakia
;
    'Dankovi\<cov\'a, Vladim\'ira' .
;
Department of Inorganic Chemistry
Institute of Chemistry
P. J.\<Saf\'arik University,
Moyzesova 11
041 54 Ko\<sice
Slovakia
;
    '\<Cern\'ak, Juraj' .
;
Department of Inorganic Chemistry
Institute of Chemistry
P. J.\<Saf\'arik University,
Moyzesova 11
041 54 Ko\<sice
Slovakia
;
