# Supplementary material for: Redetermination of aqua­(dihydrogen ethyl­enediamine­tetra­acetato-κ5 O,O′,N,N′,O′′)nickel(II)
Source: Acta Crystallogr Sect E Struct Rep Online. 2010 Jan 23;66(Pt 2):m196–7. doi: 10.1107/S1600536810002011 (PMC2979777; doi:10.1107/S1600536810002011)
Supplement: Supplementary file 2 [file e-66-0m196-Isup2.hkl]

#
# h,k,l, Fc-squared, Fo-squared, sigma(Fo-squared) and status flag
#
data_I
_shelx_title 
'vds13 in P2(1)/c'
_shelx_refln_list_code          4
_shelx_F_calc_maximum      189.15
_exptl_crystal_F_000       760.00
_reflns_d_resolution_high  0.7828
 
loop_
 _symmetry_equiv_pos_as_xyz
 'x, y, z'
 '-x, y+1/2, -z+1/2'
 '-x, -y, -z'
 'x, -y-1/2, z-1/2'
 
_cell_length_a    11.6786
_cell_length_b     6.9358
_cell_length_c    16.6343
_cell_angle_alpha  90.000
_cell_angle_beta   91.140
_cell_angle_gamma  90.000
 
_shelx_F_squared_multiplier     1.000
 
loop_
 _refln_index_h
 _refln_index_k
 _refln_index_l
 _refln_F_squared_calc
 _refln_F_squared_meas
 _refln_F_squared_sigma
 _refln_observed_status
   2   0   0    22821.81    21776.67     61.71 o
   3   0   0     1741.32     1792.72      7.48 o
   4   0   0    13919.69    14150.54     40.00 o
   5   0   0       34.48       26.11      5.35 o
   6   0   0     1403.26     1255.21      9.96 o
   7   0   0        2.29        6.35      5.24 o
   8   0   0      103.58       94.39      5.99 o
   9   0   0     3481.40     3413.89     27.65 o
  10   0   0      483.95      459.27     11.31 o
  11   0   0     1807.45     1941.86     24.96 o
  12   0   0     1811.73     1862.23     25.36 o
  13   0   0        5.86        8.97     12.92 o
  14   0   0     1787.51     1799.58     32.29 o
   1   1   0    21843.46    22097.80     82.18 o
   2   1   0     8518.73     8670.45     23.86 o
   3   1   0     3133.77     3167.00     12.36 o
   4   1   0     6480.04     6343.11     19.99 o
   5   1   0     3328.71     3264.78     15.01 o
   6   1   0     1433.33     1498.59     10.45 o
   7   1   0      762.83      723.87      7.25 o
   8   1   0      625.11      571.02      7.12 o
   9   1   0      233.19      211.74      7.11 o
  10   1   0     4620.19     4697.21     22.46 o
  11   1   0      329.45      335.74     11.33 o
  12   1   0      617.45      631.72     13.39 o
  13   1   0      904.50      925.99     16.10 o
  14   1   0      883.25      893.71     19.68 o
   0   2   0     1516.56     1687.32      8.79 o
   1   2   0        2.47        2.75      2.86 o
   2   2   0     1506.62     1521.19      6.45 o
   3   2   0     9596.90     9834.73     42.19 o
   4   2   0     3062.37     3226.48     16.93 o
   5   2   0      287.60      271.32      4.50 o
   6   2   0     4005.62     4083.85     16.10 o
   7   2   0       12.45        9.37      5.00 o
   8   2   0     1605.67     1617.66     11.55 o
   9   2   0      207.61      204.33      7.43 o
  10   2   0      820.55      804.01     11.86 o
  11   2   0      801.81      800.22     12.10 o
  12   2   0      126.60      122.37     11.47 o
  13   2   0      234.65      220.59     14.86 o
  14   2   0      226.63      219.00     15.78 o
   1   3   0     2093.68     2263.02      8.81 o
   2   3   0       61.65       58.85      4.28 o
   3   3   0       11.62       15.23      4.55 o
   4   3   0     1879.17     1949.66     14.94 o
   5   3   0      167.46      181.48      5.82 o
   6   3   0      119.18      126.91      4.84 o
   7   3   0       49.40       50.18      5.24 o
   8   3   0      634.81      620.57      7.95 o
   9   3   0       28.63       25.75      7.42 o
  10   3   0      279.46      285.17     10.85 o
  11   3   0       21.76       22.64     10.05 o
  12   3   0        0.65        0.47     11.62 o
  13   3   0       25.88       20.27     13.74 o
  14   3   0       22.38       29.28     15.31 o
   0   4   0       43.95       46.06      6.77 o
   1   4   0      743.12      700.98      6.97 o
   2   4   0      556.85      560.99      6.82 o
   3   4   0      515.81      469.60      5.86 o
   4   4   0      192.11      203.72      5.15 o
   5   4   0     3266.58     3445.43     18.07 o
   6   4   0        7.66       11.16      4.36 o
   7   4   0       15.82       15.32      5.56 o
   8   4   0      262.48      269.87      8.36 o
   9   4   0      722.09      716.19     15.66 o
  10   4   0      395.07      374.47     13.09 o
  11   4   0       41.57       30.78     11.56 o
  12   4   0      198.62      219.16     15.82 o
  13   4   0       34.43       45.10     15.38 o
   1   5   0     1814.14     1821.62     12.37 o
   2   5   0     1864.42     1877.05     11.56 o
   3   5   0      100.87       92.01      6.06 o
   4   5   0      227.70      242.09      7.41 o
   5   5   0      275.34      274.25      7.40 o
   6   5   0       32.33       23.19      9.72 o
   7   5   0       67.04       54.38      9.54 o
   8   5   0      255.15      268.83     13.33 o
   9   5   0      114.49      107.01     14.54 o
  10   5   0      847.81      831.00     18.88 o
  11   5   0      329.48      349.16     16.32 o
  12   5   0       43.22       29.25     14.96 o
   0   6   0     4085.37     4222.11     41.46 o
   1   6   0      903.84      912.94     11.39 o
   2   6   0      552.90      550.16      8.18 o
   3   6   0      916.49      907.67     11.51 o
   4   6   0       28.63       23.36      9.57 o
   5   6   0       80.22       93.33     10.12 o
   6   6   0      744.11      777.69     15.99 o
   7   6   0      395.66      400.49     13.91 o
   8   6   0      780.09      780.36     21.93 o
   9   6   0      714.77      682.08     21.47 o
  10   6   0       45.11       46.49     16.48 o
   1   7   0      145.99      184.14     10.44 o
   2   7   0     2701.92     2682.51     24.67 o
   3   7   0        0.34        2.17     11.40 o
   4   7   0     1328.75     1331.11     19.11 o
   5   7   0      935.05      939.49     16.46 o
   6   7   0       82.37       72.05     12.54 o
   7   7   0     1170.84     1193.58     24.46 o
   8   7   0      434.04      408.25     20.05 o
   9   7   0       23.04       25.72     23.23 o
   0   8   0       11.68        7.16     21.99 o
   1   8   0       54.00       53.29     13.64 o
   2   8   0      123.75      130.21     14.01 o
   3   8   0      680.22      681.66     16.50 o
   4   8   0       68.06       72.90     14.53 o
   5   8   0      223.81      222.65     15.16 o
   6   8   0      746.90      760.42     22.30 o
 -14   1   1      156.45      173.87     13.56 o
 -13   1   1      227.67      219.39     12.13 o
 -12   1   1      122.61      121.11     10.06 o
 -11   1   1      213.20      197.51     10.26 o
 -10   1   1        5.86       11.25      6.52 o
  -9   1   1     3165.89     3163.15     17.21 o
  -8   1   1     1146.80     1139.94     12.12 o
  -7   1   1       62.79       59.76      4.59 o
  -6   1   1      397.43      380.68      5.94 o
  -5   1   1     8232.41     8459.48     32.21 o
  -4   1   1     6491.49     6570.51     20.43 o
  -3   1   1     3411.59     3480.39      9.18 o
  -2   1   1       81.87       84.06      2.83 o
  -1   1   1     2986.53     3024.99      9.81 o
   0   1   1      302.49      354.35      2.99 o
   1   1   1     1284.18     1154.90      6.40 o
   2   1   1       16.68       10.58      2.99 o
   3   1   1     1971.50     2113.17      8.30 o
   4   1   1       91.08       98.01      3.66 o
   5   1   1     1703.84     1757.64      8.40 o
   6   1   1       88.16       51.99      5.12 o
   7   1   1      133.01      111.59      5.26 o
   8   1   1       26.63       17.08      5.45 o
   9   1   1      144.05      143.69      6.59 o
  10   1   1      399.29      417.67     10.55 o
  11   1   1       13.54       15.04      7.64 o
  12   1   1      478.67      485.44     12.91 o
  13   1   1       21.20       10.52     10.47 o
  14   1   1      188.28      170.11     14.24 o
 -14   2   1       97.81      108.57     15.25 o
 -13   2   1      430.47      433.09     15.74 o
 -12   2   1      622.75      649.98     14.49 o
 -11   2   1      377.14      367.96     10.60 o
 -10   2   1      933.24      957.28     12.28 o
  -9   2   1      115.41      122.80      6.54 o
  -8   2   1      407.14      419.52      7.36 o
  -7   2   1     3245.99     3200.24     14.25 o
  -6   2   1     1833.45     1767.70     12.99 o
  -5   2   1        8.11       16.64      3.60 o
  -4   2   1     4321.50     4354.41     18.56 o
  -3   2   1     6037.07     6315.42     30.21 o
  -2   2   1      174.64      165.33      3.66 o
  -1   2   1      179.94      149.08      2.99 o
   0   2   1      556.32      545.50      4.36 o
   1   2   1     3301.55     3185.70     11.00 o
   2   2   1     7830.96     7976.73     26.84 o
   3   2   1       60.93       48.95      4.18 o
   4   2   1     8374.39     8986.56     38.78 o
   5   2   1     8185.15     8327.53     41.93 o
   6   2   1      309.03      269.91      5.62 o
   7   2   1      423.41      382.29      6.84 o
   8   2   1     1413.74     1412.77     11.82 o
   9   2   1     1561.21     1516.05     12.90 o
  10   2   1       65.72       70.98      8.68 o
  11   2   1      779.83      739.29     12.47 o
  12   2   1        2.38       -1.75     10.32 o
  13   2   1      293.34      298.43     15.37 o
  14   2   1       68.68       70.69     13.50 o
 -14   3   1       58.73       59.74     15.79 o
 -13   3   1       34.71       39.10     13.99 o
 -12   3   1      719.29      701.38     16.33 o
 -11   3   1     1403.24     1384.50     19.44 o
 -10   3   1      251.91      244.25     10.44 o
  -9   3   1     1805.46     1751.47     15.13 o
  -8   3   1     3312.64     3219.57     22.95 o
  -7   3   1       25.17       24.86      5.08 o
  -6   3   1     5379.80     5284.98     23.38 o
  -5   3   1     4360.54     4300.59     28.48 o
  -4   3   1     1308.64     1364.47     10.74 o
  -3   3   1     5650.79     5811.12     24.59 o
  -2   3   1     8846.14     9315.61     31.95 o
  -1   3   1      468.90      518.17      6.09 o
   0   3   1       14.99       16.59      4.80 o
   1   3   1     1265.93     1185.25      6.45 o
   2   3   1      354.88      370.71      5.12 o
   3   3   1     8439.40     8829.40     34.14 o
   4   3   1     4320.76     4247.61     18.27 o
   5   3   1     2480.48     2711.27     20.27 o
   6   3   1     7283.77     7167.65     26.52 o
   7   3   1      981.17      927.65      8.77 o
   8   3   1       14.12       10.97      5.03 o
   9   3   1     1727.41     1808.94     15.27 o
  10   3   1     1507.37     1469.74     16.21 o
  11   3   1      237.23      228.21     11.50 o
  12   3   1     1004.14      979.89     17.94 o
  13   3   1      563.67      580.26     19.15 o
  14   3   1      105.43      101.17     17.10 o
 -13   4   1       98.79      107.50     15.65 o
 -12   4   1      160.74      163.38     14.64 o
 -11   4   1       23.22       15.69     11.89 o
 -10   4   1     2325.08     2254.80     24.67 o
  -9   4   1      465.62      478.37     14.07 o
  -8   4   1     1200.06     1173.45     12.47 o
  -7   4   1     1896.41     1932.48     15.65 o
  -6   4   1     2283.62     2205.89     17.57 o
  -5   4   1      532.38      564.82      7.96 o
  -4   4   1     6845.39     6820.49     32.42 o
  -3   4   1      156.27      134.07      6.14 o
  -2   4   1      254.32      225.59      5.19 o
  -1   4   1     2416.80     2237.07     13.08 o
   0   4   1     6931.95     7126.61     35.59 o
   1   4   1      655.78      612.66      6.87 o
   2   4   1     5516.94     5594.24     20.47 o
   3   4   1       17.51       22.03      3.26 o
   4   4   1     2197.47     2190.67     16.77 o
   5   4   1     1856.19     1796.92     13.18 o
   6   4   1      147.63      159.85      7.71 o
   7   4   1     2000.12     1986.83     14.70 o
   8   4   1     2274.66     2291.39     16.96 o
   9   4   1       81.40       66.27     11.03 o
  10   4   1      578.83      583.08     14.52 o
  11   4   1     1604.64     1581.66     23.16 o
  12   4   1       82.19       76.25     14.13 o
  13   4   1      434.17      428.08     19.57 o
 -12   5   1        3.01        8.18     14.27 o
 -11   5   1      200.91      200.58     15.43 o
 -10   5   1      473.00      472.68     16.21 o
  -9   5   1      525.83      517.00     17.93 o
  -8   5   1      417.45      414.84     14.03 o
  -7   5   1        1.88        5.02      8.76 o
  -6   5   1       92.72       93.88     10.59 o
  -5   5   1     1870.07     1811.22     15.34 o
  -4   5   1      107.15      122.06      4.53 o
  -3   5   1     1683.91     1627.66     13.33 o
  -2   5   1     1603.54     1561.34     11.29 o
  -1   5   1       64.19       65.01      3.81 o
   0   5   1     3894.00     3859.70     15.96 o
   1   5   1     1260.94     1217.99     10.53 o
   2   5   1        3.02       -0.33      5.67 o
   3   5   1       21.51       21.31      3.59 o
   4   5   1      798.78      800.84      9.99 o
   5   5   1      222.22      223.35      8.05 o
   6   5   1     1733.49     1716.33     17.63 o
   7   5   1      414.20      437.82     12.21 o
   8   5   1      486.38      518.43     15.18 o
   9   5   1      543.71      514.32     17.26 o
  10   5   1      729.51      640.72     18.63 o
  11   5   1       71.29       70.44     13.75 o
  12   5   1      701.53      669.01     20.86 o
 -10   6   1        8.31        3.08     15.30 o
  -9   6   1       19.85       21.48     15.10 o
  -8   6   1      156.56      175.88     14.71 o
  -7   6   1      364.05      385.28     13.11 o
  -6   6   1      347.05      343.32     12.77 o
  -5   6   1      496.20      495.95     13.43 o
  -4   6   1      786.57      747.85     14.21 o
  -3   6   1      275.38      266.94      8.70 o
  -2   6   1        3.17        3.09      6.58 o
  -1   6   1      579.65      600.31     10.49 o
   0   6   1      728.45      761.34     10.32 o
   1   6   1      104.92      104.62      7.33 o
   2   6   1       60.95       65.03      6.86 o
   3   6   1        5.29        1.93      8.23 o
   4   6   1      564.38      546.38     13.96 o
   5   6   1       14.06       16.74     10.31 o
   6   6   1       64.47       55.94     11.42 o
   7   6   1      437.95      436.09     14.54 o
   8   6   1      178.56      176.37     15.45 o
   9   6   1       28.42       22.62     15.95 o
  10   6   1      716.40      673.43     20.97 o
  -9   7   1      110.37      116.20     22.30 o
  -8   7   1       63.39       65.78     16.04 o
  -7   7   1        4.11        5.63     13.71 o
  -6   7   1      122.05      116.95     12.90 o
  -5   7   1      260.04      268.24     12.54 o
  -4   7   1      169.98      156.46     11.71 o
  -3   7   1       19.50       25.29     11.18 o
  -2   7   1      104.41       97.09     11.76 o
  -1   7   1        2.59        8.32      9.43 o
   0   7   1       31.90       23.81      9.13 o
   1   7   1        0.15       -0.46     10.47 o
   2   7   1       37.87       34.52     11.50 o
   3   7   1       51.21       46.61     11.86 o
   4   7   1      195.88      186.28     12.53 o
   5   7   1       21.68       30.02     11.87 o
   6   7   1      148.84      150.72     14.04 o
   7   7   1       27.63       21.41     15.49 o
   8   7   1       18.84       23.79     17.03 o
   9   7   1        7.23       10.23     25.12 o
  -6   8   1       50.09       53.36     16.48 o
  -5   8   1       39.88       54.50     13.88 o
  -4   8   1      113.27      104.31     13.68 o
  -3   8   1      275.78      256.36     13.34 o
  -2   8   1       39.26       34.79     12.93 o
  -1   8   1      131.68      171.04     16.00 o
   0   8   1       43.18       59.95     15.80 o
   1   8   1       24.55       14.91     12.94 o
   2   8   1       63.53       53.15     12.71 o
   3   8   1        0.64       -4.99     12.59 o
   4   8   1      125.51      113.41     14.87 o
   5   8   1       10.90        2.92     14.24 o
   6   8   1       97.54       91.27     18.32 o
 -14   0   2     1278.84     1358.24     29.32 o
 -13   0   2      366.48      391.31     19.66 o
 -12   0   2        7.16        7.01     12.80 o
 -11   0   2     1993.30     2083.44     28.75 o
 -10   0   2     3149.73     2999.40     34.75 o
  -9   0   2      548.71      550.91      9.82 o
  -8   0   2      589.42      582.11     10.03 o
  -7   0   2      143.09      133.09      8.11 o
  -6   0   2      168.95      192.68      8.22 o
  -5   0   2       60.82       35.74      6.89 o
  -4   0   2      112.37      137.94      4.85 o
  -3   0   2     1639.85     1630.03      7.50 o
  -2   0   2    12759.66    13636.21     52.57 o
  -1   0   2     5483.70     5417.04     18.25 o
   1   0   2    11994.46    11770.87     18.98 o
   2   0   2     3276.09     3334.47     11.63 o
   3   0   2    14261.39    14936.76     40.58 o
   4   0   2     4038.68     3779.62     16.47 o
   5   0   2     1198.81     1300.07      9.10 o
   6   0   2     1750.78     1739.47     11.69 o
   7   0   2     9725.37     9556.04     31.37 o
   8   0   2     1375.10     1405.23     12.87 o
   9   0   2     1564.80     1614.26     15.65 o
  10   0   2     3602.80     3716.19     28.38 o
  11   0   2      509.27      475.40     17.80 o
  12   0   2     1165.05     1178.43     23.64 o
  13   0   2      913.86      938.21     22.43 o
  14   0   2      173.86      174.90     18.64 o
 -14   1   2        1.40       -0.85     11.84 o
 -13   1   2      589.79      612.47     15.27 o
 -12   1   2      341.77      369.52     11.69 o
 -11   1   2      384.26      360.49     11.11 o
 -10   1   2      388.72      392.87     10.84 o
  -9   1   2     2494.81     2415.32     14.17 o
  -8   1   2       82.41       81.01      6.17 o
  -7   1   2     2429.79     2497.39     15.95 o
  -6   1   2     1241.22     1187.97     12.97 o
  -5   1   2     2031.36     2088.68     11.54 o
  -4   1   2     3128.44     2932.94     11.83 o
  -3   1   2      831.51      763.02      4.61 o
  -2   1   2     5361.21     5333.16     16.19 o
  -1   1   2     8710.14     8837.86     15.43 o
   0   1   2    28458.17    28660.01     99.44 o
   1   1   2     2106.03     2048.23      5.65 o
   2   1   2     1057.21     1086.67      4.61 o
   3   1   2     1564.34     1488.41      6.04 o
   4   1   2     3740.75     3858.25     14.52 o
   5   1   2     4918.19     4885.42     14.12 o
   6   1   2     4074.31     4018.00     17.54 o
   7   1   2     1553.26     1538.66      9.84 o
   8   1   2     1863.87     1764.76     11.71 o
   9   1   2      213.41      228.56      7.53 o
  10   1   2       41.66       43.01      8.24 o
  11   1   2     1068.85     1150.89     13.72 o
  12   1   2      909.19      951.37     15.00 o
  13   1   2       73.96       70.56     11.63 o
  14   1   2      734.66      763.96     16.84 o
 -14   2   2      292.06      341.89     17.73 o
 -13   2   2       17.96       14.00     12.88 o
 -12   2   2       37.92       34.71     10.30 o
 -11   2   2      524.59      530.89     11.02 o
 -10   2   2     1363.83     1360.15     13.32 o
  -9   2   2       95.89      100.19      7.38 o
  -8   2   2     1107.47     1071.69      9.95 o
  -7   2   2      504.26      465.73      7.01 o
  -6   2   2        9.46       14.39      5.08 o
  -5   2   2     5050.80     4924.84     21.14 o
  -4   2   2      869.19      848.04      6.93 o
  -3   2   2     1940.99     1840.34      8.59 o
  -2   2   2     2144.55     2473.30     11.25 o
  -1   2   2      729.85      716.33      4.26 o
   0   2   2      430.80      412.74      3.97 o
   1   2   2     7048.38     7213.89     21.20 o
   2   2   2     2503.18     2473.37      7.81 o
   3   2   2        4.20       15.75      3.40 o
   4   2   2     8356.68     8633.93     24.91 o
   5   2   2     2424.41     2670.62     12.25 o
   6   2   2     1020.82      982.97      7.61 o
   7   2   2       42.72       39.00      5.90 o
   8   2   2       85.09       79.04      6.66 o
   9   2   2      292.82      298.58      8.98 o
  10   2   2      421.49      442.23     10.82 o
  11   2   2       23.35       20.08      8.34 o
  12   2   2        8.25        1.74     10.99 o
  13   2   2      279.22      274.14     14.57 o
  14   2   2        9.78        4.99     12.90 o
 -13   3   2       95.21      109.47     14.28 o
 -12   3   2        9.55        6.96     11.06 o
 -11   3   2       33.03       29.19     10.62 o
 -10   3   2      209.53      219.34      9.14 o
  -9   3   2      178.94      180.43      7.25 o
  -8   3   2        7.95       10.53      4.94 o
  -7   3   2      188.74      199.32      5.79 o
  -6   3   2      386.40      368.82      6.03 o
  -5   3   2     1716.65     1791.78     10.96 o
  -4   3   2      388.60      377.37      5.51 o
  -3   3   2       95.48       93.45      4.14 o
  -2   3   2      245.13      249.85      4.77 o
  -1   3   2       15.59       12.31      4.72 o
   0   3   2      654.17      747.82      6.92 o
   1   3   2        9.50       10.43      4.75 o
   2   3   2     1600.60     1693.90      8.83 o
   3   3   2     1380.63     1436.90      8.05 o
   4   3   2      677.85      701.09      7.63 o
   5   3   2       16.75       12.84      5.29 o
   6   3   2      612.03      584.18      6.93 o
   7   3   2      888.20      914.28      9.50 o
   8   3   2      345.57      316.29      6.45 o
   9   3   2      460.44      437.04      6.97 o
  10   3   2      104.14      101.62      9.57 o
  11   3   2        6.79       10.65     10.50 o
  12   3   2       27.37       17.18     11.97 o
  13   3   2       74.63       84.70     14.76 o
 -13   4   2      210.02      183.58     19.47 o
 -12   4   2      243.35      212.26     14.15 o
 -11   4   2      309.67      337.78     14.85 o
 -10   4   2      885.46      854.74     17.85 o
  -9   4   2      106.69       93.05     12.12 o
  -8   4   2      475.37      452.02      8.06 o
  -7   4   2       33.13       41.86      7.24 o
  -6   4   2      441.17      420.30      9.47 o
  -5   4   2      204.95      214.22      7.11 o
  -4   4   2      147.51      151.81      4.76 o
  -3   4   2      139.55      141.23      5.32 o
  -2   4   2      625.75      656.16      6.76 o
  -1   4   2      525.43      586.70      7.98 o
   0   4   2      340.85      372.05      6.46 o
   1   4   2     2200.76     2336.43     15.39 o
   2   4   2       90.62      103.37      4.62 o
   3   4   2       38.60       44.83      3.92 o
   4   4   2      751.91      792.40      8.41 o
   5   4   2       25.75       22.06      6.33 o
   6   4   2     1494.76     1482.90     13.80 o
   7   4   2      174.08      178.77      7.27 o
   8   4   2      451.86      452.09      9.45 o
   9   4   2      139.27      141.09     10.11 o
  10   4   2      119.44      124.70     12.61 o
  11   4   2       76.88       64.21     12.65 o
  12   4   2      209.09      216.65     16.10 o
  13   4   2       14.03        7.10     16.83 o
 -12   5   2      433.59      462.62     18.53 o
 -11   5   2       61.85       65.91     12.78 o
 -10   5   2      149.65      136.36     12.79 o
  -9   5   2     1207.99     1166.58     19.66 o
  -8   5   2       42.61       43.58     11.50 o
  -7   5   2     1534.94     1499.57     17.52 o
  -6   5   2      232.24      226.03      8.94 o
  -5   5   2      174.07      175.46      8.51 o
  -4   5   2       22.26       32.55      5.45 o
  -3   5   2     1171.09     1169.20     11.60 o
  -2   5   2      123.75      128.92      6.68 o
  -1   5   2     3427.09     3378.02     19.36 o
   0   5   2     2414.75     2435.78     17.03 o
   1   5   2        0.29        1.09      6.28 o
   2   5   2     1639.72     1664.35     12.72 o
   3   5   2      200.63      191.73      5.60 o
   4   5   2       76.23       76.43      5.41 o
   5   5   2       17.85       24.55      7.19 o
   6   5   2      291.02      299.94     12.12 o
   7   5   2      425.22      421.05     12.25 o
   8   5   2     1232.28     1203.15     19.78 o
   9   5   2        5.40        7.20     13.15 o
  10   5   2        2.03        6.59     12.59 o
  11   5   2       29.16       31.02     13.63 o
  12   5   2      191.66      181.35     18.83 o
 -10   6   2      170.05      163.99     16.41 o
  -9   6   2      100.65       87.55     14.66 o
  -8   6   2      816.86      811.54     18.66 o
  -7   6   2      172.42      165.48     13.52 o
  -6   6   2       34.31       44.05     10.66 o
  -5   6   2      486.41      488.99     12.72 o
  -4   6   2      900.67      880.12     14.96 o
  -3   6   2     1017.41      999.71     15.62 o
  -2   6   2     4030.01     4034.13     26.75 o
  -1   6   2       62.28       56.58      8.15 o
   0   6   2     1199.11     1239.26     13.32 o
   1   6   2     1794.10     1793.80     13.14 o
   2   6   2      302.40      280.76      8.45 o
   3   6   2     2494.91     2501.93     17.03 o
   4   6   2      652.74      664.06     14.20 o
   5   6   2        0.65        1.48     10.38 o
   6   6   2       99.88      114.75     12.91 o
   7   6   2     2122.48     2098.09     23.29 o
   8   6   2      233.65      226.04     16.35 o
   9   6   2      608.88      578.45     20.57 o
  10   6   2      218.91      232.63     17.11 o
  -9   7   2     1040.25     1041.28     29.27 o
  -8   7   2      339.26      371.57     16.92 o
  -7   7   2      802.89      850.57     19.56 o
  -6   7   2      652.02      687.22     16.60 o
  -5   7   2       10.12        9.95     11.22 o
  -4   7   2      484.13      446.92     13.87 o
  -3   7   2      254.96      249.53     13.32 o
  -2   7   2      196.26      177.23     12.99 o
  -1   7   2      754.19      763.82     14.86 o
   0   7   2      252.20      281.61     10.93 o
   1   7   2      597.77      589.77     14.43 o
   2   7   2     2311.21     2389.90     25.45 o
   3   7   2     1128.78     1176.52     19.43 o
   4   7   2      121.20      121.26     12.57 o
   5   7   2     3224.49     3298.09     30.08 o
   6   7   2     1116.22     1082.14     19.08 o
   7   7   2       56.61       50.75     14.45 o
   8   7   2      308.64      286.66     17.61 o
   9   7   2      166.91      141.04     26.10 o
  -6   8   2       82.54       86.38     18.29 o
  -5   8   2      815.15      804.35     21.69 o
  -4   8   2      186.96      206.69     13.61 o
  -3   8   2      296.17      301.47     13.77 o
  -2   8   2      383.43      426.55     16.09 o
  -1   8   2        2.69        5.96     14.13 o
   0   8   2      269.50      263.20     16.93 o
   1   8   2      764.64      799.84     20.30 o
   2   8   2      172.08      161.02     14.41 o
   3   8   2      400.54      386.32     18.75 o
   4   8   2     1603.04     1634.28     25.29 o
   5   8   2      183.54      189.23     16.62 o
   6   8   2      215.41      185.16     20.63 o
 -14   1   3        8.49       -3.89     12.22 o
 -13   1   3      137.13      145.15     11.87 o
 -12   1   3       59.69       63.32      9.85 o
 -11   1   3      318.53      320.96     10.52 o
 -10   1   3       46.54       53.02      8.30 o
  -9   1   3       12.60       14.29      7.44 o
  -8   1   3      790.07      765.03      8.57 o
  -7   1   3     6061.53     6027.15     24.83 o
  -6   1   3       34.96       46.76      4.63 o
  -5   1   3      101.27       84.57      4.79 o
  -4   1   3     1915.03     2028.11      8.68 o
  -3   1   3      189.83      169.98      3.21 o
  -2   1   3    16630.79    17053.29     41.37 o
  -1   1   3     1505.46     1471.54      5.48 o
   0   1   3      160.95      183.84      2.69 o
   1   1   3      125.48      151.81      2.45 o
   2   1   3    26524.77    27242.25     44.59 o
   3   1   3     4910.39     4959.97     15.82 o
   4   1   3     2329.63     2334.32      8.57 o
   5   1   3       35.55       32.58      4.35 o
   6   1   3      313.53      340.82      5.39 o
   7   1   3      192.21      173.12      5.16 o
   8   1   3      602.46      606.74      8.44 o
   9   1   3      214.42      213.91      7.46 o
  10   1   3       59.43       62.24      7.80 o
  11   1   3      219.68      218.27      9.19 o
  12   1   3      103.78      101.69     10.16 o
  13   1   3        6.38       10.64     10.92 o
  14   1   3      195.51      201.42     14.50 o
 -14   2   3      580.89      578.05     20.27 o
 -13   2   3       40.58       48.81     13.29 o
 -12   2   3     1527.06     1583.53     18.62 o
 -11   2   3      122.80      121.18      9.39 o
 -10   2   3      223.88      230.52      8.87 o
  -9   2   3     2027.14     2046.89     15.18 o
  -8   2   3     1233.56     1261.16      9.58 o
  -7   2   3      789.10      801.81      9.33 o
  -6   2   3     2178.45     2189.41     11.79 o
  -5   2   3     2433.33     2448.75     10.68 o
  -4   2   3        6.02        8.23      4.47 o
  -3   2   3     4679.15     4590.87     13.50 o
  -2   2   3      145.27      120.80      3.20 o
  -1   2   3     1692.66     1700.69      8.22 o
   0   2   3     1322.17     1268.84      5.71 o
   1   2   3      379.41      418.43      4.11 o
   2   2   3     1473.72     1405.59      7.21 o
   3   2   3     7691.68     7978.47     26.43 o
   4   2   3      313.43      314.68      5.47 o
   5   2   3     3969.20     4160.11     15.51 o
   6   2   3      844.29      828.46      6.82 o
   7   2   3       23.71       28.39      4.66 o
   8   2   3      236.04      239.17      7.53 o
   9   2   3      986.48     1047.52     12.05 o
  10   2   3      147.20      158.46      9.63 o
  11   2   3     1267.55     1257.61     15.54 o
  12   2   3      519.85      502.76     14.97 o
  13   2   3        1.94        7.85     12.11 o
  14   2   3      520.36      501.55     17.42 o
 -13   3   3      647.88      646.59     20.49 o
 -12   3   3       65.99       70.57     11.31 o
 -11   3   3      169.37      189.74     12.17 o
 -10   3   3      942.18      978.56     14.84 o
  -9   3   3       67.90       59.64      7.41 o
  -8   3   3     1518.76     1517.01     13.19 o
  -7   3   3       87.34       87.70      5.82 o
  -6   3   3      322.64      320.46      6.94 o
  -5   3   3     7478.02     7564.77     28.00 o
  -4   3   3     7542.52     7465.56     35.11 o
  -3   3   3     3083.12     3282.80     16.52 o
  -2   3   3       42.14       29.85      4.97 o
  -1   3   3      452.42      436.52      5.95 o
   0   3   3     2141.89     2365.21     11.64 o
   1   3   3    12134.57    12212.72     41.24 o
   2   3   3     5477.29     5654.71     22.65 o
   3   3   3     1251.66     1258.70      8.96 o
   4   3   3     6691.76     6934.93     33.88 o
   5   3   3     3248.61     3037.27     25.21 o
   6   3   3        5.03        6.33      3.11 o
   7   3   3      400.72      361.48      5.32 o
   8   3   3        9.88        6.78      3.35 o
   9   3   3     1030.03     1025.19     10.51 o
  10   3   3     1250.89     1276.15     15.67 o
  11   3   3      348.58      337.87     13.18 o
  12   3   3      656.47      640.87     16.53 o
  13   3   3     1448.37     1435.87     24.79 o
 -13   4   3        1.61        2.52     17.52 o
 -12   4   3      169.91      163.73     13.53 o
 -11   4   3      685.37      671.55     17.37 o
 -10   4   3       82.89       84.54     13.51 o
  -9   4   3     1492.82     1424.19     21.66 o
  -8   4   3      164.96      157.67      8.62 o
  -7   4   3      803.61      801.12     10.45 o
  -6   4   3     2084.78     2169.14     16.32 o
  -5   4   3      188.25      163.00      4.85 o
  -4   4   3     2513.01     2551.70     13.91 o
  -3   4   3     5011.30     4884.63     32.12 o
  -2   4   3      175.51      153.34      4.68 o
  -1   4   3      793.52      774.67      8.40 o
   0   4   3     3039.77     2925.33     13.20 o
   1   4   3     2723.35     2785.01     17.55 o
   2   4   3      895.23      791.92     10.54 o
   3   4   3     4034.77     4115.94     20.39 o
   4   4   3      503.25      502.31      6.87 o
   5   4   3     1241.50     1245.80     11.22 o
   6   4   3     1967.94     1940.11     12.41 o
   7   4   3      535.25      500.80      9.98 o
   8   4   3     1721.47     1699.03     18.37 o
   9   4   3      374.51      381.12     11.68 o
  10   4   3      112.61      100.85     12.43 o
  11   4   3      727.24      745.72     17.72 o
  12   4   3     1005.03      994.18     22.25 o
  13   4   3        0.33       -2.65     18.39 o
 -12   5   3        1.08        6.70     16.67 o
 -11   5   3      524.45      499.50     16.64 o
 -10   5   3      280.15      272.75     14.41 o
  -9   5   3      129.71      130.94     14.60 o
  -8   5   3      553.59      547.05     16.92 o
  -7   5   3     1205.68     1214.75     16.86 o
  -6   5   3      211.55      212.41     10.39 o
  -5   5   3     1030.42     1058.37     12.33 o
  -4   5   3     1501.18     1489.65     11.84 o
  -3   5   3       14.55       16.78      5.73 o
  -2   5   3     2621.44     2603.98     17.17 o
  -1   5   3     4176.58     4306.27     20.21 o
   0   5   3      116.70      117.30      4.25 o
   1   5   3     2175.95     2199.24     15.72 o
   2   5   3       74.26       67.58      6.02 o
   3   5   3      249.61      253.90      6.13 o
   4   5   3      376.10      351.51      6.91 o
   5   5   3      152.20      162.38      6.97 o
   6   5   3      122.90      137.82     11.12 o
   7   5   3     3401.59     3484.24     29.09 o
   8   5   3      595.94      601.40     15.68 o
   9   5   3       57.13       53.80     13.49 o
  10   5   3      864.51      861.52     18.91 o
  11   5   3      472.56      428.04     17.24 o
  12   5   3       41.79       42.95     19.61 o
 -10   6   3       40.12       51.07     14.21 o
  -9   6   3      251.85      219.78     15.55 o
  -8   6   3      102.61       92.31     13.29 o
  -7   6   3      703.18      700.73     17.07 o
  -6   6   3        8.14       15.94     10.52 o
  -5   6   3      384.58      380.92     12.26 o
  -4   6   3       60.34       66.65     10.56 o
  -3   6   3     2659.45     2686.02     22.36 o
  -2   6   3      292.89      254.76      8.84 o
  -1   6   3      385.17      359.82      9.95 o
   0   6   3     1033.26      995.65     13.76 o
   1   6   3       51.60       53.02      6.70 o
   2   6   3       11.27       11.11      6.91 o
   3   6   3       76.55       85.23      8.05 o
   4   6   3      107.51      111.94     10.01 o
   5   6   3        4.14        5.33     10.45 o
   6   6   3      367.51      372.25     14.87 o
   7   6   3       34.95       28.96     12.01 o
   8   6   3        2.49       -0.49     15.12 o
   9   6   3      255.55      252.34     16.39 o
  10   6   3      148.79      143.23     15.43 o
  -8   7   3       36.03       48.85     14.51 o
  -7   7   3       19.97       29.89     14.40 o
  -6   7   3      262.39      271.03     15.65 o
  -5   7   3        0.65       -0.46     11.99 o
  -4   7   3        0.72       -7.71     11.24 o
  -3   7   3        1.21        6.06     11.23 o
  -2   7   3      117.20      121.05     11.82 o
  -1   7   3       26.20       36.04     11.29 o
   0   7   3       67.13       60.40     10.44 o
   1   7   3        0.67       -6.30     10.54 o
   2   7   3       74.26       95.90     12.31 o
   3   7   3      108.29      125.45     12.38 o
   4   7   3        6.81       15.65     15.03 o
   5   7   3        3.01        5.42     15.37 o
   6   7   3        0.11        6.26     12.33 o
   7   7   3       25.88       20.36     13.43 o
   8   7   3       26.92       14.14     16.00 o
  -6   8   3      313.32      361.37     24.49 o
  -5   8   3      197.59      201.34     15.72 o
  -4   8   3      306.38      309.63     15.70 o
  -3   8   3      238.88      239.91     14.92 o
  -2   8   3       34.29       32.92     14.87 o
  -1   8   3        5.66       18.04     14.31 o
   0   8   3      379.87      374.02     18.66 o
   1   8   3      129.10      115.08     14.27 o
   2   8   3        8.33        3.67     14.15 o
   3   8   3      188.87      216.44     16.47 o
   4   8   3       74.05       86.11     15.72 o
   5   8   3      132.92      147.76     16.19 o
   6   8   3       86.01       80.38     21.22 o
 -14   0   4     1180.42     1108.64     25.60 o
 -13   0   4      602.24      681.35     21.43 o
 -12   0   4        5.71       13.72     15.10 o
 -11   0   4      111.94      101.93     15.54 o
 -10   0   4      984.84      977.38     17.46 o
  -9   0   4     1136.45     1218.94     17.20 o
  -8   0   4     1242.65     1269.57     15.15 o
  -7   0   4    15724.67    16063.89     81.42 o
  -6   0   4     2677.67     2639.35     17.98 o
  -5   0   4      256.08      209.75      5.96 o
  -4   0   4     5688.62     5695.89     30.07 o
  -3   0   4     7545.79     7671.34     24.65 o
  -2   0   4     8108.85     8235.16     41.86 o
  -1   0   4     2143.96     2056.43     10.06 o
   0   0   4     5210.14     5051.95     16.82 o
   1   0   4     1269.76     1366.01      6.94 o
   2   0   4     2466.22     2574.17     11.56 o
   3   0   4      946.44     1026.92      6.55 o
   4   0   4      618.84      788.19      6.77 o
   5   0   4     7556.98     7653.59     31.24 o
   6   0   4       50.72       57.93      6.08 o
   7   0   4    19632.82    20569.83     47.84 o
   8   0   4     3394.46     3394.42     17.94 o
   9   0   4       88.15      101.24      7.94 o
  10   0   4      719.60      717.74     13.76 o
  11   0   4      859.10      853.35     19.00 o
  12   0   4        2.24       10.90     12.34 o
  13   0   4      235.22      243.79     22.07 o
  14   0   4       13.09       14.91     18.58 o
 -14   1   4      464.14      471.16     17.66 o
 -13   1   4        7.64        2.42     10.63 o
 -12   1   4      498.58      497.73     13.88 o
 -11   1   4     1566.80     1597.96     17.17 o
 -10   1   4       70.31       80.21      9.37 o
  -9   1   4     2108.63     2131.78     15.27 o
  -8   1   4     2209.92     2175.10     12.77 o
  -7   1   4      187.45      200.15      5.42 o
  -6   1   4     3709.71     3628.65     12.71 o
  -5   1   4     2991.19     2876.07     11.94 o
  -4   1   4       55.42       61.05      3.79 o
  -3   1   4     6104.14     5818.92     14.83 o
  -2   1   4      515.61      500.95      3.71 o
  -1   1   4     1760.80     1712.16      5.47 o
   0   1   4      241.96      265.11      2.84 o
   1   1   4     3062.49     2979.93      9.10 o
   2   1   4     2340.50     2355.13      7.27 o
   3   1   4    18174.63    18458.74     48.05 o
   4   1   4        6.30       16.04      3.17 o
   5   1   4     1581.06     1606.14      8.12 o
   6   1   4     4696.64     4612.43     18.09 o
   7   1   4     4788.14     4880.26     17.48 o
   8   1   4     1068.70     1039.80      9.28 o
   9   1   4     2197.51     2191.39     13.87 o
  10   1   4      243.69      241.81      8.44 o
  11   1   4      103.75       97.71      8.06 o
  12   1   4      287.07      296.17     12.28 o
  13   1   4       55.68       56.15     11.62 o
  14   1   4       82.70      100.61     14.70 o
 -14   2   4       27.29       29.96     15.01 o
 -13   2   4      621.94      650.95     19.65 o
 -12   2   4       90.57       85.95     11.32 o
 -11   2   4      358.36      347.61     11.45 o
 -10   2   4     1833.78     1810.91     14.63 o
  -9   2   4     1628.80     1656.93     13.35 o
  -8   2   4     1134.58     1141.17     10.19 o
  -7   2   4     2625.79     2552.88     11.98 o
  -6   2   4      712.34      794.45      6.50 o
  -5   2   4     3067.20     2992.49     15.02 o
  -4   2   4      339.82      280.21      5.36 o
  -3   2   4     1827.87     1965.92      8.25 o
  -2   2   4        4.06       14.23      3.52 o
  -1   2   4     5903.44     6010.39     14.11 o
   0   2   4        0.90        7.45      3.05 o
   1   2   4      407.54      328.14      4.27 o
   2   2   4     5813.40     5884.15     20.04 o
   3   2   4       99.09      128.58      4.38 o
   4   2   4    11159.13    11973.72     33.54 o
   5   2   4     1090.37     1017.08      7.40 o
   6   2   4      595.44      592.07      6.59 o
   7   2   4      528.03      498.28      5.69 o
   8   2   4      740.49      749.15      8.25 o
   9   2   4      104.37       97.80      7.59 o
  10   2   4      195.34      180.13      9.76 o
  11   2   4      604.44      636.38     13.77 o
  12   2   4      399.48      371.65     14.50 o
  13   2   4      667.43      658.80     17.35 o
  14   2   4       25.44       15.77     16.05 o
 -13   3   4       29.26       23.36     13.99 o
 -12   3   4      467.57      467.84     17.22 o
 -11   3   4       23.14       25.21     11.29 o
 -10   3   4      734.72      720.37     15.79 o
  -9   3   4       90.47       86.11      7.72 o
  -8   3   4      314.71      311.70      7.77 o
  -7   3   4      442.98      443.33      8.45 o
  -6   3   4      427.10      402.42      7.51 o
  -5   3   4      314.57      324.12      5.46 o
  -4   3   4       18.39       22.99      3.60 o
  -3   3   4      827.97      941.49      7.47 o
  -2   3   4      505.07      502.91      5.67 o
  -1   3   4     1353.47     1483.80      7.98 o
   0   3   4       57.22       48.11      4.83 o
   1   3   4        6.37       16.02      3.52 o
   2   3   4       80.78       74.49      4.16 o
   3   3   4       87.88      101.17      4.21 o
   4   3   4       56.84       87.21      5.85 o
   5   3   4       46.84       39.17      5.51 o
   6   3   4        1.36        2.66      3.75 o
   7   3   4        5.14        5.46      4.59 o
   8   3   4       63.72       68.27      5.60 o
   9   3   4        0.82        1.41      7.03 o
  10   3   4        1.27        1.43      8.87 o
  11   3   4      104.51      109.45     11.45 o
  12   3   4      241.90      255.64     13.89 o
  13   3   4        3.96       -2.42     13.09 o
 -13   4   4        1.22        4.13     15.63 o
 -12   4   4      105.25      106.34     14.31 o
 -11   4   4      149.65      148.23     14.49 o
 -10   4   4      241.74      244.98     14.80 o
  -9   4   4     1437.32     1391.41     20.39 o
  -8   4   4      529.88      539.79     12.38 o
  -7   4   4      675.37      650.06      9.45 o
  -6   4   4      161.94      145.06      5.93 o
  -5   4   4      625.68      628.56      7.46 o
  -4   4   4      533.84      551.28      7.55 o
  -3   4   4      965.30     1018.76      8.81 o
  -2   4   4     1310.63     1428.32     10.28 o
  -1   4   4      319.94      315.92      6.92 o
   0   4   4     1356.50     1398.88     11.07 o
   1   4   4      288.44      289.68      6.99 o
   2   4   4      135.32      142.47      4.94 o
   3   4   4       47.00       59.13      4.46 o
   4   4   4      619.41      620.41      7.40 o
   5   4   4     1594.84     1668.19     12.93 o
   6   4   4       42.27       49.76      8.40 o
   7   4   4     1185.53     1229.11     14.48 o
   8   4   4       92.14       94.29     10.09 o
   9   4   4        4.54       -0.35     10.45 o
  10   4   4       68.76       53.79     12.39 o
  11   4   4      121.36      112.72     12.85 o
  12   4   4      292.54      269.15     15.69 o
 -12   5   4       32.50       24.35     16.80 o
 -11   5   4      199.68      205.82     14.72 o
 -10   5   4        0.62        2.63     12.90 o
  -9   5   4      213.14      188.30     15.80 o
  -8   5   4      581.81      541.67     16.83 o
  -7   5   4      525.22      526.93     14.80 o
  -6   5   4      499.27      537.68     13.43 o
  -5   5   4     1665.00     1701.15     14.81 o
  -4   5   4      204.66      207.63      7.10 o
  -3   5   4     1748.40     1657.42     12.47 o
  -2   5   4      292.09      282.63      8.66 o
  -1   5   4       39.37       41.49      7.54 o
   0   5   4      725.03      690.75     10.75 o
   1   5   4      627.66      643.46     10.34 o
   2   5   4      296.38      314.41      7.20 o
   3   5   4      163.25      158.40      5.70 o
   4   5   4     1115.36     1075.76     10.21 o
   5   5   4        0.54        2.27      7.81 o
   6   5   4     3779.56     3700.28     28.30 o
   7   5   4      930.69      932.15     18.12 o
   8   5   4       57.95       42.58     11.45 o
   9   5   4      873.53      840.30     19.30 o
  10   5   4      272.06      249.70     14.65 o
  11   5   4       85.86       89.13     13.60 o
 -10   6   4      372.04      358.47     17.56 o
  -9   6   4      182.34      199.37     15.40 o
  -8   6   4       49.01       65.18     12.91 o
  -7   6   4     1138.85     1209.92     19.82 o
  -6   6   4      740.38      709.34     15.93 o
  -5   6   4        4.01       13.01     10.24 o
  -4   6   4      400.49      360.37     12.37 o
  -3   6   4      427.09      414.85     12.82 o
  -2   6   4      185.73      190.02      8.74 o
  -1   6   4     2189.55     2161.16     17.55 o
   0   6   4        7.09        3.05      8.39 o
   1   6   4     2682.65     2598.86     19.60 o
   2   6   4      225.74      232.42      8.19 o
   3   6   4       45.76       53.64      9.04 o
   4   6   4       94.65      102.26     10.55 o
   5   6   4     2833.65     2860.44     27.67 o
   6   6   4       11.29       11.94     13.06 o
   7   6   4      942.31      882.02     18.73 o
   8   6   4      708.21      659.56     18.28 o
   9   6   4      180.55      183.05     14.93 o
  10   6   4      642.96      598.74     18.40 o
  -8   7   4      753.95      764.69     21.29 o
  -7   7   4        0.89        5.96     15.07 o
  -6   7   4      552.76      559.32     17.98 o
  -5   7   4     1048.73     1016.42     19.27 o
  -4   7   4      114.24      102.98     12.97 o
  -3   7   4      361.99      393.26     14.16 o
  -2   7   4      395.87      406.59     14.15 o
  -1   7   4        3.68       -0.40     11.34 o
   0   7   4      487.75      482.34     15.07 o
   1   7   4      790.94      786.46     15.65 o
   2   7   4       12.85       11.35     11.56 o
   3   7   4     2223.94     2286.59     26.36 o
   4   7   4      582.44      593.99     19.62 o
   5   7   4      628.10      652.87     20.03 o
   6   7   4      343.04      349.70     16.54 o
   7   7   4       96.31       95.15     14.58 o
   8   7   4       26.69       31.16     14.75 o
  -5   8   4       55.51       62.75     13.66 o
  -4   8   4      711.15      742.86     20.13 o
  -3   8   4       98.43      105.58     14.19 o
  -2   8   4      324.09      341.51     16.73 o
  -1   8   4      508.20      461.12     17.87 o
   0   8   4       90.70       83.06     16.04 o
   1   8   4      357.56      355.16     16.79 o
   2   8   4     1504.28     1569.78     26.82 o
   3   8   4      120.77      120.77     18.08 o
   4   8   4      752.16      783.61     23.05 o
   5   8   4      564.77      586.86     19.22 o
 -14   1   5        5.27        3.39     13.12 o
 -13   1   5      381.26      370.66     14.74 o
 -12   1   5      161.93      152.96     11.34 o
 -11   1   5       98.90       94.94     11.07 o
 -10   1   5       13.41        8.61      8.68 o
  -9   1   5      727.02      723.22      8.71 o
  -8   1   5      280.37      259.28      5.27 o
  -7   1   5      249.87      235.15      4.91 o
  -6   1   5       88.96       66.07      3.58 o
  -5   1   5      274.76      303.30      4.44 o
  -4   1   5     5107.51     5236.41     22.67 o
  -3   1   5      248.68      216.27      4.37 o
  -2   1   5    13857.41    14711.63     36.64 o
  -1   1   5      798.82      702.84      3.71 o
   0   1   5      459.39      458.84      3.37 o
   1   1   5        1.62        4.60      2.36 o
   2   1   5     2233.88     2234.92      7.22 o
   3   1   5      725.18      731.94      4.76 o
   4   1   5       88.58      118.18      3.86 o
   5   1   5     3808.64     3745.25     13.88 o
   6   1   5     2029.66     2138.80      8.64 o
   7   1   5       56.35       57.20      4.35 o
   8   1   5      973.70      990.47      8.77 o
   9   1   5      174.48      178.45      6.74 o
  10   1   5      793.44      796.45     10.87 o
  11   1   5      126.20      135.19      9.14 o
  12   1   5       24.49       23.11     10.08 o
  13   1   5        0.83        4.90     10.94 o
  14   1   5      319.60      317.30     17.22 o
 -14   2   5      158.49      173.13     16.62 o
 -13   2   5      184.81      197.23     16.02 o
 -12   2   5      130.53      119.32     11.87 o
 -11   2   5      622.47      657.52     13.95 o
 -10   2   5      108.15      117.97      9.72 o
  -9   2   5      128.90      116.28      7.55 o
  -8   2   5     1229.23     1191.47      9.36 o
  -7   2   5      832.32      834.31      8.09 o
  -6   2   5     1841.27     1857.92     10.98 o
  -5   2   5     5091.25     5238.55     20.88 o
  -4   2   5        3.10        9.59      4.11 o
  -3   2   5     5939.73     6017.05     16.04 o
  -2   2   5     7858.34     7592.34     24.62 o
  -1   2   5       68.70       53.34      3.51 o
   0   2   5     1971.08     2015.63      7.58 o
   1   2   5     6505.30     6504.20     16.14 o
   2   2   5     7295.67     7850.58     26.64 o
   3   2   5     1906.94     1911.13      7.88 o
   4   2   5     5293.09     5459.30     18.41 o
   5   2   5      116.08      105.79      4.87 o
   6   2   5       97.29      106.86      4.34 o
   7   2   5      161.01      138.23      5.33 o
   8   2   5        6.36        4.46      3.05 o
   9   2   5     2070.14     2074.63     14.89 o
  10   2   5      404.36      414.42     11.68 o
  11   2   5      731.20      704.44     13.54 o
  12   2   5     1020.28     1041.38     18.13 o
  13   2   5      411.50      438.81     15.36 o
  14   2   5       12.23       -6.03     20.07 o
 -13   3   5      498.50      529.99     19.77 o
 -12   3   5     1350.40     1392.73     24.77 o
 -11   3   5      108.52      110.30     12.75 o
 -10   3   5      566.91      576.11     15.03 o
  -9   3   5     1034.88     1099.36     14.44 o
  -8   3   5      478.79      497.39      9.41 o
  -7   3   5     1096.48     1127.65     12.39 o
  -6   3   5     3143.54     3088.32     16.78 o
  -5   3   5      663.74      714.08      6.98 o
  -4   3   5     1663.57     1605.26      8.93 o
  -3   3   5      803.41      729.58      6.54 o
  -2   3   5      602.28      624.96      6.28 o
  -1   3   5     7783.66     7779.08     31.26 o
   0   3   5      257.32      216.29      4.80 o
   1   3   5      130.74      105.18      4.65 o
   2   3   5     5767.80     5724.35     23.01 o
   3   3   5    10868.44    11354.85     38.11 o
   4   3   5      394.86      330.08      6.97 o
   5   3   5     1491.83     1358.13     11.04 o
   6   3   5       80.20       82.86      5.31 o
   7   3   5       95.44       90.71      4.83 o
   8   3   5     1378.35     1310.41     11.65 o
   9   3   5      120.41      128.36      8.91 o
  10   3   5      883.26      902.33     14.76 o
  11   3   5     1419.37     1481.02     20.01 o
  12   3   5       54.68       44.30     11.43 o
  13   3   5      322.82      289.09     16.29 o
 -12   4   5      195.98      193.38     16.39 o
 -11   4   5      855.58      926.35     20.15 o
 -10   4   5      340.25      377.96     15.48 o
  -9   4   5       41.40       55.35     10.19 o
  -8   4   5     1636.33     1637.94     19.34 o
  -7   4   5      841.19      863.32     13.77 o
  -6   4   5      385.44      363.48      6.78 o
  -5   4   5     2759.14     2795.81     12.80 o
  -4   4   5       91.51       88.50      4.12 o
  -3   4   5     3305.14     3248.90     17.93 o
  -2   4   5     1467.15     1412.96     11.24 o
  -1   4   5      382.49      381.64      6.03 o
   0   4   5     2083.16     2097.74     13.73 o
   1   4   5     8719.08     8750.83     45.90 o
   2   4   5        4.81        8.55      4.56 o
   3   4   5      744.94      716.77      7.72 o
   4   4   5     1060.45     1037.00      8.79 o
   5   4   5      729.95      737.04     10.00 o
   6   4   5     2091.54     2114.66     17.69 o
   7   4   5     1947.34     1944.21     17.94 o
   8   4   5       96.96       82.58     11.08 o
   9   4   5      757.01      713.86     15.55 o
  10   4   5      475.71      491.57     15.45 o
  11   4   5        1.90       -1.10     12.02 o
  12   4   5      573.63      563.18     18.12 o
 -11   5   5       22.75       10.58     14.59 o
 -10   5   5      453.55      443.50     16.86 o
  -9   5   5      879.87      849.01     20.77 o
  -8   5   5      669.78      669.31     18.47 o
  -7   5   5      949.83      973.86     17.38 o
  -6   5   5       30.27       54.68      9.78 o
  -5   5   5       82.58       82.64      8.60 o
  -4   5   5     3351.85     3381.08     25.15 o
  -3   5   5     2434.28     2421.79     18.14 o
  -2   5   5     1079.17     1075.62     12.16 o
  -1   5   5     1943.03     1948.08     15.53 o
   0   5   5     2498.06     2491.15     14.65 o
   1   5   5        2.10        0.80      6.49 o
   2   5   5     1911.87     1880.86     17.59 o
   3   5   5      368.86      351.27      6.54 o
   4   5   5      101.72      118.87      6.44 o
   5   5   5     1904.66     1917.13     18.70 o
   6   5   5      653.10      646.30     15.82 o
   7   5   5      194.26      206.11     13.44 o
   8   5   5      451.29      446.97     14.68 o
   9   5   5      170.28      165.82     13.60 o
  10   5   5       15.11       14.95     12.44 o
  11   5   5      342.06      328.10     15.58 o
 -10   6   5      131.48      141.29     15.51 o
  -9   6   5        3.13       14.28     14.52 o
  -8   6   5      248.12      266.09     14.85 o
  -7   6   5        6.96       16.52     13.18 o
  -6   6   5      361.12      345.65     13.84 o
  -5   6   5       72.23       87.62     12.61 o
  -4   6   5        0.78        0.51     10.47 o
  -3   6   5        1.14        4.40     10.25 o
  -2   6   5      646.16      620.43     11.45 o
  -1   6   5      118.98      123.42      9.21 o
   0   6   5      827.99      848.36     12.74 o
   1   6   5      237.90      241.14     10.15 o
   2   6   5      198.38      212.63      9.91 o
   3   6   5     1050.86      985.27     14.42 o
   4   6   5      362.20      360.13     12.67 o
   5   6   5       33.46       31.68     12.86 o
   6   6   5       90.89       92.89     14.41 o
   7   6   5      959.51      936.49     18.33 o
   8   6   5       12.85       23.02     12.25 o
   9   6   5      126.74      124.31     14.33 o
  10   6   5        8.34        5.96     12.67 o
  -8   7   5       45.39       39.70     14.77 o
  -7   7   5       47.84       53.87     14.49 o
  -6   7   5      147.72      155.06     15.08 o
  -5   7   5        6.31       11.02     13.51 o
  -4   7   5      119.85      109.50     12.85 o
  -3   7   5      253.78      231.30     13.23 o
  -2   7   5       56.69       46.97     10.77 o
  -1   7   5       35.51       28.95     11.38 o
   0   7   5       94.35       78.49     12.19 o
   1   7   5        1.04        4.25     10.24 o
   2   7   5        0.02        3.35     11.91 o
   3   7   5       18.49       25.05     14.81 o
   4   7   5      110.01       88.36     15.90 o
   5   7   5       15.08        8.28     14.54 o
   6   7   5       78.80       77.23     14.66 o
   7   7   5       13.13       14.27     13.49 o
   8   7   5        0.49       -6.70     15.30 o
  -5   8   5      405.31      388.55     19.53 o
  -4   8   5        1.88        1.90     13.84 o
  -3   8   5      125.13      129.82     15.14 o
  -2   8   5      113.30      108.58     14.86 o
  -1   8   5        2.69        3.75     13.76 o
   0   8   5      115.14       96.76     15.85 o
   1   8   5       25.37       37.22     16.06 o
   2   8   5       23.07       21.02     16.59 o
   3   8   5       88.10       87.92     18.57 o
   4   8   5      274.74      248.57     17.80 o
   5   8   5       69.75       48.62     19.32 o
 -14   0   6      666.30      672.32     32.54 o
 -13   0   6       59.79       58.82     14.99 o
 -12   0   6      650.47      686.14     20.86 o
 -11   0   6       53.52       41.99     14.53 o
 -10   0   6       55.09       62.62     14.20 o
  -9   0   6     1669.02     1711.10     18.62 o
  -8   0   6     2148.29     2100.60     18.37 o
  -7   0   6      930.72      951.02     15.54 o
  -6   0   6     5123.13     4959.46     21.52 o
  -5   0   6     9393.33     9516.34     47.48 o
  -4   0   6     7276.89     7584.16     41.53 o
  -3   0   6    35776.96    37277.35    175.01 o
  -2   0   6     2996.59     3161.46     18.29 o
  -1   0   6     9459.88     9612.85     36.09 o
   0   0   6     4185.82     4099.61     14.52 o
   1   0   6    13370.87    13803.04     29.26 o
   2   0   6       13.49       22.46      4.04 o
   3   0   6      692.93      535.28      6.36 o
   4   0   6      475.92      473.98      6.95 o
   5   0   6      560.68      495.20      7.31 o
   6   0   6     9127.72     9649.63     30.03 o
   7   0   6     2676.20     2844.59     15.95 o
   8   0   6    10530.15    10821.03     34.39 o
   9   0   6     1799.97     1774.76     17.83 o
  10   0   6      749.67      720.51     14.98 o
  11   0   6        9.73        8.33     11.83 o
  12   0   6      122.06      130.39     17.88 o
  13   0   6      299.81      340.51     19.69 o
  14   0   6      792.05      810.83     27.04 o
 -14   1   6      479.02      464.50     18.20 o
 -13   1   6      435.58      447.64     15.29 o
 -12   1   6       19.99       23.55     11.07 o
 -11   1   6      382.81      389.65     12.73 o
 -10   1   6     1447.84     1441.08     15.31 o
  -9   1   6      178.94      176.41      7.69 o
  -8   1   6     5136.68     5158.35     26.21 o
  -7   1   6     3615.01     3501.90     13.17 o
  -6   1   6      811.62      841.75      5.94 o
  -5   1   6     1498.75     1349.34      7.81 o
  -4   1   6     7832.23     8055.28     24.71 o
  -3   1   6     3561.94     3791.31     11.54 o
  -2   1   6    12134.38    12449.77     34.47 o
  -1   1   6     3721.65     3692.18      8.52 o
   0   1   6      542.97      531.86      4.03 o
   1   1   6      297.14      225.06      3.58 o
   2   1   6      702.76      670.20      4.59 o
   3   1   6     1361.28     1409.23      6.45 o
   4   1   6     4433.39     4365.11     17.47 o
   5   1   6     1992.09     2015.02      8.70 o
   6   1   6     1936.65     1815.40      8.90 o
   7   1   6     8546.51     8735.74     25.77 o
   8   1   6      263.30      279.95      5.86 o
   9   1   6      827.71      813.33      8.98 o
  10   1   6      864.20      868.78     10.66 o
  11   1   6      871.49      892.35     13.16 o
  12   1   6      429.01      447.51     12.64 o
  13   1   6     1166.32     1191.17     19.71 o
  14   1   6        3.91        4.22     14.34 o
 -13   2   6       41.89       36.53     14.32 o
 -12   2   6     1104.91     1051.46     21.02 o
 -11   2   6      497.03      506.56     13.92 o
 -10   2   6      628.24      615.55     12.32 o
  -9   2   6      126.75      138.05      9.37 o
  -8   2   6       28.54       27.38      5.40 o
  -7   2   6     1635.40     1632.76     10.31 o
  -6   2   6     4608.79     4601.78     23.90 o
  -5   2   6      268.99      264.70      5.31 o
  -4   2   6      191.85      181.49      5.39 o
  -3   2   6     1847.19     1890.07     10.39 o
  -2   2   6     8102.30     8403.12     23.24 o
  -1   2   6      111.57      103.67      4.16 o
   0   2   6     1195.76     1153.49      6.48 o
   1   2   6        0.44        1.29      4.26 o
   2   2   6    11414.46    12100.76     38.54 o
   3   2   6     7388.81     7818.51     32.89 o
   4   2   6      476.33      528.66      7.31 o
   5   2   6     1001.63      982.26      8.43 o
   6   2   6      800.04      770.78      8.85 o
   7   2   6      183.29      182.10      6.81 o
   8   2   6      723.22      704.85      7.88 o
   9   2   6      573.42      587.28     11.64 o
  10   2   6       54.80       51.63      9.34 o
  11   2   6     1658.86     1681.30     17.93 o
  12   2   6     1109.25     1093.25     17.04 o
  13   2   6        1.38       -6.57     12.09 o
 -13   3   6      262.47      241.70     16.82 o
 -12   3   6       20.33       17.68     14.57 o
 -11   3   6      461.49      455.25     16.32 o
 -10   3   6      329.36      321.21     13.25 o
  -9   3   6      100.26      109.08      9.64 o
  -8   3   6       19.88       21.29      7.73 o
  -7   3   6      604.48      579.34      8.45 o
  -6   3   6      196.07      225.60      6.19 o
  -5   3   6      344.30      343.24      5.98 o
  -4   3   6       87.15       88.16      4.46 o
  -3   3   6       23.78       16.36      4.06 o
  -2   3   6     2549.32     2719.98     11.70 o
  -1   3   6      325.78      352.75      5.32 o
   0   3   6      856.62      924.95      6.97 o
   1   3   6      535.87      561.91      6.13 o
   2   3   6     1726.28     1833.29      9.90 o
   3   3   6       66.43       64.32      3.66 o
   4   3   6      532.71      537.89      8.37 o
   5   3   6       12.05       22.52      4.54 o
   6   3   6        1.56        4.86      5.60 o
   7   3   6       65.74       56.86      5.18 o
   8   3   6      137.14      126.54      8.45 o
   9   3   6      363.04      368.16     11.60 o
  10   3   6      401.16      390.11     11.90 o
  11   3   6        0.13       -2.96     10.03 o
  12   3   6       29.19       37.12     11.49 o
  13   3   6        9.76        1.67     14.19 o
 -12   4   6       37.16       33.09     15.00 o
 -11   4   6      166.96      152.08     15.02 o
 -10   4   6        8.76       11.47     12.53 o
  -9   4   6       22.23       16.30      9.91 o
  -8   4   6     1233.29     1192.38     15.88 o
  -7   4   6       64.30       72.62      9.78 o
  -6   4   6      128.11      138.95      7.36 o
  -5   4   6       14.65       11.37      4.20 o
  -4   4   6      927.44      900.20      8.58 o
  -3   4   6      193.01      187.21      6.65 o
  -2   4   6      421.64      434.66      8.27 o
  -1   4   6       73.78       63.08      5.65 o
   0   4   6      483.06      516.19      7.17 o
   1   4   6      890.94      957.89      8.42 o
   2   4   6     2276.26     2382.69     13.79 o
   3   4   6       23.13       24.23      3.52 o
   4   4   6      188.08      164.22      4.52 o
   5   4   6       85.72       96.14      7.49 o
   6   4   6      357.62      326.38      8.70 o
   7   4   6        0.10        0.92     11.13 o
   8   4   6       26.27       19.26     10.55 o
   9   4   6        9.82        3.35     10.95 o
  10   4   6        8.36        4.99     12.55 o
  11   4   6      101.29       83.45     12.25 o
  12   4   6        1.56        8.24     11.81 o
 -11   5   6        6.60        6.08     14.35 o
 -10   5   6      109.28      101.02     13.35 o
  -9   5   6       55.95       54.11     14.04 o
  -8   5   6      452.36      487.53     17.15 o
  -7   5   6      195.49      204.04     13.35 o
  -6   5   6       17.72       23.65     11.64 o
  -5   5   6      549.95      556.56     12.98 o
  -4   5   6     1184.53     1169.02     14.00 o
  -3   5   6        2.56        8.70      8.38 o
  -2   5   6     1522.10     1545.69     15.90 o
  -1   5   6      364.96      359.93     10.33 o
   0   5   6     1504.82     1526.43     13.21 o
   1   5   6       47.76       64.13      6.81 o
   2   5   6      720.77      714.21     10.56 o
   3   5   6      519.56      492.46      7.22 o
   4   5   6      364.87      357.13      7.78 o
   5   5   6     1322.10     1310.64     19.41 o
   6   5   6      828.42      838.97     17.96 o
   7   5   6     1057.84     1036.42     17.96 o
   8   5   6      169.30      166.11     13.25 o
   9   5   6      161.83      162.11     12.77 o
  10   5   6      704.28      649.38     17.25 o
  11   5   6       27.76       21.86     12.79 o
 -10   6   6      196.49      214.41     20.09 o
  -9   6   6      738.96      754.83     19.17 o
  -8   6   6      413.30      400.90     16.10 o
  -7   6   6      203.34      245.08     15.13 o
  -6   6   6     1866.83     1868.41     29.27 o
  -5   6   6      351.60      353.97     14.54 o
  -4   6   6      851.57      846.56     15.65 o
  -3   6   6      690.25      731.19     14.16 o
  -2   6   6       67.52       60.35     10.15 o
  -1   6   6      187.65      206.08     10.15 o
   0   6   6      992.85      972.71     13.79 o
   1   6   6      125.64      152.64      9.85 o
   2   6   6        9.53       13.80      8.81 o
   3   6   6      312.35      310.33     11.14 o
   4   6   6       12.43       15.42     11.95 o
   5   6   6     1318.86     1330.37     23.65 o
   6   6   6      392.79      387.22     16.07 o
   7   6   6        1.23       -1.89     12.95 o
   8   6   6      581.84      553.13     17.43 o
   9   6   6      727.54      724.02     19.50 o
  10   6   6       26.71       24.87     17.25 o
  -8   7   6      654.55      657.64     36.17 o
  -7   7   6      320.29      324.05     18.36 o
  -6   7   6       48.32       39.82     14.45 o
  -5   7   6     1001.29      982.87     20.48 o
  -4   7   6      294.08      311.92     14.90 o
  -3   7   6       13.34       13.17     11.80 o
  -2   7   6      550.06      577.30     15.41 o
  -1   7   6     1631.75     1633.11     22.52 o
   0   7   6       15.07       19.31     11.85 o
   1   7   6     1115.26     1124.58     17.69 o
   2   7   6      343.12      382.40     15.73 o
   3   7   6       60.76       60.89     15.16 o
   4   7   6      831.61      840.06     20.46 o
   5   7   6       75.22       71.08     14.56 o
   6   7   6      246.16      237.65     15.60 o
   7   7   6      102.42       94.86     14.76 o
   8   7   6       92.07       77.74     20.45 o
  -4   8   6      321.01      328.74     16.75 o
  -3   8   6      372.37      407.18     19.05 o
  -2   8   6       46.50       37.70     14.23 o
  -1   8   6       13.93       23.56     16.07 o
   0   8   6      488.04      492.90     20.37 o
   1   8   6       26.66       28.52     16.19 o
   2   8   6      745.81      782.95     23.98 o
   3   8   6      371.43      411.23     21.10 o
   4   8   6       48.99       40.18     16.99 o
 -14   1   7       36.22       22.08     14.33 o
 -13   1   7        7.20        3.14     12.96 o
 -12   1   7      428.14      416.77     14.56 o
 -11   1   7       78.26       82.40     10.64 o
 -10   1   7      661.73      647.07     12.89 o
  -9   1   7      409.64      417.04      8.44 o
  -8   1   7      175.89      180.75      6.20 o
  -7   1   7     1124.75     1096.72      7.30 o
  -6   1   7      536.21      500.02      4.98 o
  -5   1   7     2068.90     2057.58     10.46 o
  -4   1   7      147.53      143.10      3.56 o
  -3   1   7      273.48      329.32      4.39 o
  -2   1   7       47.90       50.47      3.91 o
  -1   1   7     2165.81     2335.81      8.05 o
   0   1   7     6964.22     7455.42     19.06 o
   1   1   7        5.75        9.05      3.42 o
   2   1   7      336.50      391.39      4.69 o
   3   1   7      551.67      528.66      5.15 o
   4   1   7        2.87        2.72      4.17 o
   5   1   7     1313.35     1274.42      8.12 o
   6   1   7       22.64       29.95      4.40 o
   7   1   7      229.62      229.27      6.02 o
   8   1   7      383.39      390.63      6.16 o
   9   1   7     2323.61     2292.31     13.80 o
  10   1   7       17.79       24.74      8.59 o
  11   1   7      269.86      279.97     10.20 o
  12   1   7      210.18      227.94     12.03 o
  13   1   7        3.22        7.63     12.85 o
 -13   2   7      595.46      615.45     19.05 o
 -12   2   7      204.35      207.99     14.50 o
 -11   2   7      304.09      299.46     12.98 o
 -10   2   7      607.12      612.08     13.09 o
  -9   2   7      329.09      341.55      9.93 o
  -8   2   7      135.06      128.05      5.66 o
  -7   2   7     1388.26     1355.92      9.31 o
  -6   2   7     1528.21     1507.13      8.83 o
  -5   2   7      733.93      749.02      7.47 o
  -4   2   7     1077.44     1104.84      8.00 o
  -3   2   7      491.24      542.96      4.76 o
  -2   2   7     3649.33     3676.70     15.37 o
  -1   2   7      952.67      861.90      5.93 o
   0   2   7      512.94      572.16      5.59 o
   1   2   7     5026.78     5019.44     14.07 o
   2   2   7     7065.27     7297.65     25.91 o
   3   2   7      124.66      117.25      4.26 o
   4   2   7     2259.47     2173.17     14.72 o
   5   2   7     2624.62     2507.96     13.52 o
   6   2   7      317.11      298.21      7.43 o
   7   2   7      685.85      723.88      9.69 o
   8   2   7     1462.79     1378.87     12.89 o
   9   2   7       49.10       50.72      8.82 o
  10   2   7      938.34      956.57     14.55 o
  11   2   7      344.53      339.22     12.05 o
  12   2   7       41.97       44.19     11.66 o
  13   2   7      163.31      168.70     14.49 o
 -13   3   7      100.61       84.87     16.87 o
 -12   3   7     1934.67     1941.05     26.65 o
 -11   3   7     1482.97     1523.72     23.55 o
 -10   3   7       14.23       11.01     11.67 o
  -9   3   7      883.18      881.10     13.21 o
  -8   3   7     2340.84     2269.47     16.34 o
  -7   3   7      306.67      306.35      6.00 o
  -6   3   7     1971.26     1976.01     12.58 o
  -5   3   7     2159.14     2221.93     11.32 o
  -4   3   7        1.26        3.76      3.81 o
  -3   3   7     4699.28     4543.92     26.19 o
  -2   3   7     2464.09     2372.90     12.32 o
  -1   3   7       16.44       12.48      4.32 o
   0   3   7     2597.41     2465.91     10.93 o
   1   3   7     2545.29     2499.75     13.26 o
   2   3   7     3550.64     3533.02     12.90 o
   3   3   7     4238.27     4201.17     14.68 o
   4   3   7      803.13      754.36     10.41 o
   5   3   7        2.58        5.55      7.07 o
   6   3   7     2087.96     2126.56     17.82 o
   7   3   7     1047.66     1024.51     11.75 o
   8   3   7       16.03       26.21      7.98 o
   9   3   7     1624.40     1605.62     17.56 o
  10   3   7      275.92      276.26     11.33 o
  11   3   7      910.13      858.33     15.90 o
  12   3   7      497.09      487.94     15.83 o
  13   3   7       22.34       29.56     17.36 o
 -12   4   7      110.24      112.28     16.75 o
 -11   4   7      771.42      735.55     20.23 o
 -10   4   7     1662.93     1663.25     23.41 o
  -9   4   7      322.65      337.82     12.18 o
  -8   4   7      355.34      367.61     11.97 o
  -7   4   7     1162.87     1143.08     15.13 o
  -6   4   7      517.02      532.12     11.23 o
  -5   4   7      151.64      143.84      6.00 o
  -4   4   7     2048.76     2027.61     11.93 o
  -3   4   7      766.30      788.97      8.81 o
  -2   4   7     2552.09     2452.16     17.04 o
  -1   4   7     5103.26     5166.21     25.80 o
   0   4   7       12.91       17.10      4.34 o
   1   4   7     1464.66     1448.66      9.79 o
   2   4   7     2470.21     2449.16     10.72 o
   3   4   7      314.94      315.87      5.51 o
   4   4   7     3806.89     3845.71     17.01 o
   5   4   7     1212.82     1271.91     13.39 o
   6   4   7        7.95        7.86      5.60 o
   7   4   7       77.06       91.96     12.78 o
   8   4   7     1963.24     1882.32     20.66 o
   9   4   7       38.88       25.46     11.06 o
  10   4   7      925.44      926.88     18.64 o
  11   4   7      318.26      325.64     14.78 o
  12   4   7       10.26       10.60     12.43 o
 -11   5   7       54.65       72.17     16.67 o
 -10   5   7       63.07       58.87     14.66 o
  -9   5   7      162.72      172.00     14.82 o
  -8   5   7      984.56      985.50     20.16 o
  -7   5   7        3.73       15.68     11.43 o
  -6   5   7     1362.71     1331.54     19.48 o
  -5   5   7       31.00       39.07     12.10 o
  -4   5   7      375.89      392.03     13.17 o
  -3   5   7       51.01       53.44      9.88 o
  -2   5   7      278.96      263.76     10.54 o
  -1   5   7      896.17      878.55     10.60 o
   0   5   7     2933.09     3030.02     18.87 o
   1   5   7      138.34      121.33      7.50 o
   2   5   7        7.59       14.81      5.92 o
   3   5   7     2353.74     2303.98     16.39 o
   4   5   7     1380.76     1371.77     14.53 o
   5   5   7      603.68      626.10     16.51 o
   6   5   7     1606.01     1634.33     21.39 o
   7   5   7      579.67      546.38     16.24 o
   8   5   7      491.56      467.03     16.09 o
   9   5   7      374.07      334.30     14.10 o
  10   5   7        0.90        1.32     13.15 o
  11   5   7       40.16       39.81     13.62 o
  -9   6   7       12.92       12.74     14.53 o
  -8   6   7      366.52      349.87     17.17 o
  -7   6   7      147.63      152.88     14.48 o
  -6   6   7        0.38        4.25     12.63 o
  -5   6   7       61.41       55.73     12.28 o
  -4   6   7      589.60      572.84     14.64 o
  -3   6   7       52.45       38.90     10.85 o
  -2   6   7      149.47      140.25     12.54 o
  -1   6   7       18.02       18.22      9.01 o
   0   6   7       17.47       26.93      8.81 o
   1   6   7        1.31        3.51      8.58 o
   2   6   7      660.85      662.66     12.06 o
   3   6   7       12.21       10.50      9.47 o
   4   6   7      438.66      429.12     14.46 o
   5   6   7      275.25      263.38     13.94 o
   6   6   7        5.97       11.59     13.01 o
   7   6   7      436.96      443.23     16.88 o
   8   6   7       96.33      102.48     13.40 o
   9   6   7       49.33       42.34     14.41 o
  -7   7   7      119.42       91.70     17.56 o
  -6   7   7        3.09       10.05     16.08 o
  -5   7   7       81.61       87.40     13.85 o
  -4   7   7       32.74       17.90     11.73 o
  -3   7   7        8.54       18.71     11.49 o
  -2   7   7      399.46      419.24     14.30 o
  -1   7   7      158.24      173.12     10.99 o
   0   7   7      152.74      147.46     10.96 o
   1   7   7        0.22        3.05     10.66 o
   2   7   7       73.07       65.75     13.83 o
   3   7   7       22.13       24.69     12.63 o
   4   7   7       15.42       24.23     13.20 o
   5   7   7       42.47       46.46     14.12 o
   6   7   7        4.62       -0.87     13.24 o
   7   7   7       13.69       16.68     13.99 o
  -4   8   7      387.40      409.56     20.78 o
  -3   8   7        3.97        5.75     15.46 o
  -2   8   7      233.28      280.08     17.43 o
  -1   8   7       26.35       36.13     17.42 o
   0   8   7        8.26       12.83     16.21 o
   1   8   7      186.71      173.00     17.77 o
   2   8   7      255.90      275.35     19.73 o
   3   8   7      202.03      223.13     18.27 o
   4   8   7        1.34        9.19     23.15 o
 -13   0   8       92.30       92.53     17.88 o
 -12   0   8       39.23       24.92     16.20 o
 -11   0   8      773.48      777.13     19.92 o
 -10   0   8      801.17      796.46     18.96 o
  -9   0   8     1605.99     1594.45     19.08 o
  -8   0   8     1067.37     1153.07     15.69 o
  -7   0   8       20.09       20.16      6.60 o
  -6   0   8     1369.22     1362.86     11.93 o
  -5   0   8     4683.88     4445.23     24.02 o
  -4   0   8      575.06      655.18      9.52 o
  -3   0   8     2657.89     2653.63     15.20 o
  -2   0   8    14729.94    15355.53     46.68 o
  -1   0   8      401.42      400.48      5.72 o
   0   0   8     3854.04     3611.60     15.38 o
   1   0   8      402.38      316.80      6.05 o
   2   0   8      291.09      335.11      6.74 o
   3   0   8      874.30      824.94      8.45 o
   4   0   8     6945.66     6861.79     27.86 o
   5   0   8      258.66      290.85      7.44 o
   6   0   8     5781.12     5721.59     34.97 o
   7   0   8     2617.20     2653.83     19.85 o
   8   0   8       16.84       17.51      7.91 o
   9   0   8      219.37      219.43     12.75 o
  10   0   8     1368.93     1397.58     19.71 o
  11   0   8      113.57      111.93     14.97 o
  12   0   8     1489.84     1551.52     26.69 o
  13   0   8      605.26      617.13     23.16 o
 -13   1   8      197.34      212.60     14.53 o
 -12   1   8      505.44      541.48     14.95 o
 -11   1   8      156.72      163.36     11.63 o
 -10   1   8      317.02      357.22     10.57 o
  -9   1   8       13.92       15.43      8.20 o
  -8   1   8      303.78      298.23      6.27 o
  -7   1   8     2340.84     2343.44     11.97 o
  -6   1   8     1083.48     1049.03      8.66 o
  -5   1   8      633.18      554.32      5.61 o
  -4   1   8     6741.36     6759.87     20.08 o
  -3   1   8     5157.61     5519.98     24.96 o
  -2   1   8       41.87       29.07      3.41 o
  -1   1   8     3634.01     3508.17     11.34 o
   0   1   8     5862.27     5859.59     19.63 o
   1   1   8       23.25       25.37      3.65 o
   2   1   8     3717.42     3635.24     14.01 o
   3   1   8       42.44       32.94      3.64 o
   4   1   8       10.07       21.46      4.32 o
   5   1   8      548.74      505.16      6.98 o
   6   1   8     1289.03     1310.66      9.23 o
   7   1   8      334.83      348.82      7.27 o
   8   1   8     1595.56     1630.04     12.03 o
   9   1   8       64.65       68.51      7.79 o
  10   1   8      603.35      591.32     11.84 o
  11   1   8      919.42      970.51     14.71 o
  12   1   8      200.58      204.67     12.60 o
  13   1   8      302.10      293.46     15.00 o
 -13   2   8      358.84      353.68     19.83 o
 -12   2   8      183.63      183.76     13.27 o
 -11   2   8      133.21      143.58     11.27 o
 -10   2   8       24.44       25.76      9.90 o
  -9   2   8        6.77        8.46      7.98 o
  -8   2   8      823.15      851.49     10.42 o
  -7   2   8      354.36      358.88      7.81 o
  -6   2   8      486.30      481.32      5.80 o
  -5   2   8       82.43       86.95      5.17 o
  -4   2   8     2677.90     2837.64     14.50 o
  -3   2   8      497.50      484.83      5.05 o
  -2   2   8     4530.29     4605.56     20.38 o
  -1   2   8      167.78      188.29      4.39 o
   0   2   8     1566.81     1635.97      8.51 o
   1   2   8     1374.84     1372.30      8.13 o
   2   2   8        1.92        2.69      4.54 o
   3   2   8      118.46      103.47      4.82 o
   4   2   8      336.19      311.89      7.60 o
   5   2   8        0.41        0.60      6.50 o
   6   2   8      204.42      178.61      7.77 o
   7   2   8        6.13        8.27      7.31 o
   8   2   8       61.15       60.92      8.70 o
   9   2   8      899.52      922.08     13.49 o
  10   2   8     1008.54      985.17     13.84 o
  11   2   8      121.49      107.33     10.59 o
  12   2   8      335.54      336.45     13.96 o
  13   2   8      219.33      218.88     15.69 o
 -12   3   8      120.39      104.76     15.27 o
 -11   3   8        2.83        9.74     11.51 o
 -10   3   8       45.63       46.70     10.37 o
  -9   3   8       99.82       98.75      9.14 o
  -8   3   8      292.42      276.73      9.15 o
  -7   3   8        4.37        8.28      7.26 o
  -6   3   8       80.04       85.22      6.59 o
  -5   3   8       68.59       71.20      6.35 o
  -4   3   8      193.22      211.13      5.94 o
  -3   3   8      592.72      612.92      6.39 o
  -2   3   8        6.11        9.65      4.24 o
  -1   3   8      140.36      143.35      5.17 o
   0   3   8        1.83        2.39      4.45 o
   1   3   8        0.19        4.53      4.61 o
   2   3   8       11.32       13.40      4.72 o
   3   3   8      616.28      630.36      7.54 o
   4   3   8       95.40      118.64      7.23 o
   5   3   8      477.61      499.86     11.13 o
   6   3   8       78.84       85.63      8.92 o
   7   3   8        3.02       -0.98     10.31 o
   8   3   8       82.23       76.37      9.63 o
   9   3   8      483.87      487.32     12.70 o
  10   3   8       28.53       33.94      9.99 o
  11   3   8       75.65       70.97     10.92 o
  12   3   8       17.55       17.43     12.37 o
 -12   4   8       15.73       26.51     17.87 o
 -11   4   8       10.37       10.81     15.05 o
 -10   4   8      135.95      155.34     15.06 o
  -9   4   8       75.84       65.82     10.80 o
  -8   4   8       29.58       40.00     10.42 o
  -7   4   8      878.68      842.67     13.40 o
  -6   4   8      119.18      106.40      9.12 o
  -5   4   8      164.89      164.79      6.71 o
  -4   4   8     2435.80     2354.39     20.79 o
  -3   4   8       37.74       50.46      5.76 o
  -2   4   8     1479.76     1435.91     11.06 o
  -1   4   8      274.26      287.43      6.78 o
   0   4   8     1107.35     1127.94      9.58 o
   1   4   8        2.96        6.98      5.33 o
   2   4   8      903.59      910.04      8.14 o
   3   4   8      462.98      459.44      6.88 o
   4   4   8       42.92       45.89      6.49 o
   5   4   8      212.78      200.96     10.86 o
   6   4   8       11.43       13.37     11.31 o
   7   4   8        8.18        7.58     11.42 o
   8   4   8        0.76       -6.14     11.90 o
   9   4   8      193.00      185.47     13.37 o
  10   4   8      148.73      134.78     11.80 o
  11   4   8        7.76       15.76     12.56 o
 -11   5   8       23.00       15.25     17.61 o
 -10   5   8      200.39      191.25     15.75 o
  -9   5   8       96.00      117.61     15.77 o
  -8   5   8       76.03       81.29     13.54 o
  -7   5   8      428.98      426.22     14.34 o
  -6   5   8      683.58      642.65     15.20 o
  -5   5   8      271.61      274.80     13.93 o
  -4   5   8     1070.06     1065.47     16.03 o
  -3   5   8      382.29      412.64     12.23 o
  -2   5   8        6.19        7.81      9.37 o
  -1   5   8     2472.33     2495.30     18.37 o
   0   5   8      605.93      618.55     11.11 o
   1   5   8      234.53      240.54      8.55 o
   2   5   8      110.12      117.09      7.08 o
   3   5   8       89.73       90.94      6.43 o
   4   5   8      267.53      265.56     11.98 o
   5   5   8      257.81      266.27     14.59 o
   6   5   8        1.72        7.35     12.35 o
   7   5   8      360.21      354.54     15.26 o
   8   5   8      805.91      785.50     17.62 o
   9   5   8        4.95        4.84     11.34 o
  10   5   8      248.52      232.73     15.21 o
  -9   6   8      310.13      279.13     16.95 o
  -8   6   8      659.21      690.92     19.95 o
  -7   6   8      163.63      156.95     16.22 o
  -6   6   8     1063.26     1034.52     19.11 o
  -5   6   8     1911.83     1865.74     25.30 o
  -4   6   8        3.39       -3.45     12.10 o
  -3   6   8     1122.42     1115.19     17.64 o
  -2   6   8     2765.76     2809.07     23.44 o
  -1   6   8       39.01       45.31      9.23 o
   0   6   8     1378.44     1388.05     15.30 o
   1   6   8      300.38      309.06     10.23 o
   2   6   8      485.44      472.40     12.05 o
   3   6   8      139.01      158.17     12.12 o
   4   6   8     2139.58     2170.84     23.57 o
   5   6   8        4.21       10.98     12.29 o
   6   6   8     1400.05     1417.38     22.54 o
   7   6   8      276.41      282.86     15.59 o
   8   6   8       69.77       58.50     13.72 o
   9   6   8      257.22      276.51     17.59 o
  -7   7   8      526.92      534.60     22.51 o
  -6   7   8      459.57      452.05     21.07 o
  -5   7   8      131.22      106.22     14.56 o
  -4   7   8     1070.87     1061.31     20.04 o
  -3   7   8      476.87      502.94     16.07 o
  -2   7   8       64.02       70.19     11.42 o
  -1   7   8     1172.77     1231.00     17.25 o
   0   7   8      841.60      835.12     16.06 o
   1   7   8      400.29      392.88     16.05 o
   2   7   8     2021.13     2090.72     24.71 o
   3   7   8      207.71      207.47     14.03 o
   4   7   8      368.21      388.77     15.73 o
   5   7   8      560.18      531.56     17.01 o
   6   7   8       99.43       90.99     14.28 o
   7   7   8       31.94       53.30     17.03 o
  -3   8   8      337.25      326.44     19.20 o
  -2   8   8      435.27      473.47     20.35 o
  -1   8   8      117.08      124.96     20.68 o
   0   8   8      439.89      474.89     21.27 o
   1   8   8      867.10      878.26     25.18 o
   2   8   8        3.24       15.60     16.07 o
 -13   1   9       69.76       77.59     13.70 o
 -12   1   9       31.46       24.91     11.36 o
 -11   1   9      591.69      603.41     14.57 o
 -10   1   9      454.54      481.58     13.24 o
  -9   1   9      139.25      137.60      8.48 o
  -8   1   9       21.38       24.14      6.05 o
  -7   1   9      584.06      573.51      7.12 o
  -6   1   9      254.74      242.85      4.73 o
  -5   1   9       35.83       33.55      3.66 o
  -4   1   9     1199.85     1322.26      7.02 o
  -3   1   9     1062.56     1084.35      7.44 o
  -2   1   9      982.50      921.40      6.56 o
  -1   1   9     2638.65     2766.81     10.45 o
   0   1   9      287.61      324.18      4.47 o
   1   1   9     3071.84     3147.07     12.31 o
   2   1   9     1088.23     1039.22      7.33 o
   3   1   9      681.98      690.30      6.20 o
   4   1   9       16.52       25.45      4.53 o
   5   1   9       24.34       30.25      5.08 o
   6   1   9      692.36      672.22      9.14 o
   7   1   9      595.76      570.46      8.41 o
   8   1   9        1.54        1.23      6.04 o
   9   1   9      414.36      409.38     11.12 o
  10   1   9       65.96       72.30      9.63 o
  11   1   9       43.48       30.28      9.97 o
  12   1   9      528.68      519.36     15.14 o
  13   1   9       33.55       40.64     13.44 o
 -13   2   9      338.78      344.91     19.49 o
 -12   2   9     1952.99     1942.81     26.41 o
 -11   2   9       96.96      103.76     11.03 o
 -10   2   9     1190.53     1211.75     17.98 o
  -9   2   9      676.27      685.00     12.40 o
  -8   2   9     1049.50     1053.91     11.17 o
  -7   2   9       22.79       18.75      6.48 o
  -6   2   9     3253.73     3277.69     15.31 o
  -5   2   9      220.19      198.60      6.01 o
  -4   2   9      917.41      942.12      8.46 o
  -3   2   9       31.71       17.29      3.99 o
  -2   2   9      244.98      228.92      4.70 o
  -1   2   9      597.17      532.33      6.33 o
   0   2   9     3669.14     3769.53     14.77 o
   1   2   9      527.68      551.27      6.76 o
   2   2   9     2801.74     3011.45     12.53 o
   3   2   9      277.60      258.79      4.97 o
   4   2   9      253.49      240.54      4.84 o
   5   2   9     2029.79     2023.93     16.45 o
   6   2   9      738.03      770.49     11.51 o
   7   2   9        0.79        4.97      8.17 o
   8   2   9      748.67      729.90     12.62 o
   9   2   9     1407.07     1418.74     16.04 o
  10   2   9       91.74       73.99      9.70 o
  11   2   9      949.43      936.18     16.65 o
  12   2   9      102.54      112.31     12.97 o
 -12   3   9      101.87      102.97     14.51 o
 -11   3   9     1725.04     1745.18     22.40 o
 -10   3   9      470.05      438.59     13.99 o
  -9   3   9      141.79      135.91      9.90 o
  -8   3   9     1021.18     1012.19     13.34 o
  -7   3   9      645.72      674.51     10.49 o
  -6   3   9      301.32      298.10      7.99 o
  -5   3   9     3621.87     3571.50     22.28 o
  -4   3   9     2259.63     2246.51     14.42 o
  -3   3   9        9.13        6.14      2.86 o
  -2   3   9     2427.92     2433.87     13.78 o
  -1   3   9     1214.52     1201.34      8.83 o
   0   3   9     3064.42     3175.19     13.87 o
   1   3   9     4808.85     4940.68     20.25 o
   2   3   9      901.14      867.01      8.66 o
   3   3   9      732.19      732.19      7.84 o
   4   3   9     6560.17     6665.35     37.92 o
   5   3   9      381.90      430.21     11.45 o
   6   3   9      124.18      151.49     11.53 o
   7   3   9      295.24      321.81     12.39 o
   8   3   9     1078.12     1027.84     16.97 o
   9   3   9      870.30      886.56     16.59 o
  10   3   9     2119.90     2151.82     21.94 o
  11   3   9       93.87       85.44     11.61 o
  12   3   9       72.55       54.91     12.72 o
 -11   4   9       47.45       38.96     15.75 o
 -10   4   9      572.36      606.48     18.82 o
  -9   4   9     1633.73     1595.52     22.58 o
  -8   4   9       77.31       71.02     10.33 o
  -7   4   9     1211.41     1190.42     15.96 o
  -6   4   9     1370.10     1391.38     20.56 o
  -5   4   9        9.30       12.17      7.33 o
  -4   4   9      359.91      382.47      6.47 o
  -3   4   9     1846.56     1788.19     15.50 o
  -2   4   9      350.28      342.69      7.92 o
  -1   4   9     2085.21     2045.79     13.07 o
   0   4   9     1911.32     1989.56     12.65 o
   1   4   9        0.18        2.42      5.70 o
   2   4   9     3015.69     3087.30     16.47 o
   3   4   9     2234.57     2255.18     13.07 o
   4   4   9      284.55      256.65      8.61 o
   5   4   9     1121.06     1157.64     18.23 o
   6   4   9      841.26      902.07     17.48 o
   7   4   9        7.86       -5.52     11.59 o
   8   4   9     1364.80     1390.59     19.89 o
   9   4   9     1075.98     1028.98     18.56 o
  10   4   9       34.08       14.57     11.72 o
  11   4   9      296.87      299.76     15.59 o
 -10   5   9      425.72      425.09     18.38 o
  -9   5   9      134.07      126.64     17.09 o
  -8   5   9      969.78     1004.40     24.26 o
  -7   5   9      951.81      904.93     17.87 o
  -6   5   9      110.62      105.43     11.94 o
  -5   5   9      737.93      759.80     16.11 o
  -4   5   9      869.80      845.15     16.07 o
  -3   5   9      304.25      339.72     12.46 o
  -2   5   9      727.15      733.80     14.39 o
  -1   5   9       34.04       18.82      8.94 o
   0   5   9       96.88       97.39      9.16 o
   1   5   9       14.73       23.03      8.03 o
   2   5   9      342.76      325.96      9.07 o
   3   5   9      740.46      767.95     10.76 o
   4   5   9      673.59      661.07     14.27 o
   5   5   9        4.95        8.24     12.19 o
   6   5   9      705.68      713.94     17.61 o
   7   5   9     1820.94     1816.42     23.84 o
   8   5   9      179.54      170.99     13.20 o
   9   5   9      189.13      190.43     14.17 o
  10   5   9      137.43      119.17     14.44 o
  -9   6   9       50.74       43.72     17.80 o
  -8   6   9       18.89       26.57     16.92 o
  -7   6   9      519.41      503.59     19.40 o
  -6   6   9      636.07      625.47     17.41 o
  -5   6   9       35.71       49.52     13.67 o
  -4   6   9      106.60      125.61     13.04 o
  -3   6   9       92.40       91.99     12.00 o
  -2   6   9      198.02      214.85     11.67 o
  -1   6   9      192.35      196.25      9.99 o
   0   6   9       44.70       56.17      9.13 o
   1   6   9      240.86      237.22      9.60 o
   2   6   9      140.97      124.51     11.22 o
   3   6   9       56.52       54.30     11.62 o
   4   6   9      322.04      338.49     14.39 o
   5   6   9      726.46      689.38     17.28 o
   6   6   9      436.06      442.01     15.89 o
   7   6   9       49.15       33.87     13.71 o
   8   6   9       67.59       62.79     13.52 o
  -6   7   9       28.55       34.49     14.74 o
  -5   7   9      125.10      133.56     13.83 o
  -4   7   9       14.12       29.95     12.84 o
  -3   7   9       57.00       70.77     12.23 o
  -2   7   9       21.88       32.93     11.67 o
  -1   7   9       36.58       44.48     10.71 o
   0   7   9      195.99      205.14     11.82 o
   1   7   9       27.27       24.24     14.21 o
   2   7   9       77.62       86.59     13.10 o
   3   7   9       44.75       55.81     13.32 o
   4   7   9      123.51      115.05     13.74 o
   5   7   9        9.61       33.87     13.31 o
   6   7   9        0.12        4.31     13.78 o
  -1   8   9        0.77       17.86     19.09 o
   0   8   9       95.97      111.87     21.00 o
 -13   0  10      388.83      419.66     26.85 o
 -12   0  10       64.09       71.20     22.48 o
 -11   0  10      726.17      721.68     21.78 o
 -10   0  10     1320.83     1341.05     25.12 o
  -9   0  10       83.61       78.67     12.33 o
  -8   0  10     4698.69     4647.04     37.01 o
  -7   0  10     8903.50     8889.18     52.52 o
  -6   0  10      142.07      135.73      7.53 o
  -5   0  10     2361.97     2331.64     14.29 o
  -4   0  10      162.45      146.94      4.48 o
  -3   0  10        3.74        6.17      4.45 o
  -2   0  10     1613.82     1584.88     11.15 o
  -1   0  10     2330.50     2210.11     12.64 o
   0   0  10      902.97      894.01      9.47 o
   1   0  10     6611.56     6679.17     32.99 o
   2   0  10     8317.50     8222.32     32.50 o
   3   0  10      408.04      434.14      9.75 o
   4   0  10     2666.55     2751.53     18.89 o
   5   0  10     2392.39     2392.67     19.79 o
   6   0  10     1637.80     1752.87     15.66 o
   7   0  10     4290.36     4357.21     27.90 o
   8   0  10       49.05       48.33     10.81 o
   9   0  10        3.38        4.24     10.35 o
  10   0  10      182.72      204.63     16.71 o
  11   0  10      349.85      333.85     17.77 o
  12   0  10        9.31       12.38     14.93 o
  13   0  10      923.30      863.35     27.84 o
 -13   1  10        2.20       11.46     17.89 o
 -12   1  10      350.04      345.89     15.46 o
 -11   1  10      891.51      870.08     18.34 o
 -10   1  10       54.84       46.51     10.13 o
  -9   1  10     2793.99     2829.68     20.86 o
  -8   1  10       37.99       50.78      7.55 o
  -7   1  10      937.68      949.42     10.00 o
  -6   1  10      555.65      521.14      6.00 o
  -5   1  10     1218.72     1185.90      7.77 o
  -4   1  10      122.06      110.78      4.33 o
  -3   1  10     4473.69     4458.26     15.88 o
  -2   1  10      795.01      762.82      6.62 o
  -1   1  10     3712.11     3762.66     13.78 o
   0   1  10     6245.41     6120.54     16.21 o
   1   1  10       48.27       37.79      4.08 o
   2   1  10     1723.05     1727.41      9.04 o
   3   1  10     4155.78     4049.51     18.70 o
   4   1  10     2482.01     2504.44     12.78 o
   5   1  10     2128.71     2081.92     12.53 o
   6   1  10     2142.77     2193.30     14.04 o
   7   1  10        3.06        4.83      6.85 o
   8   1  10        8.65        2.49      7.35 o
   9   1  10      531.29      547.48     11.49 o
  10   1  10      210.71      199.17     10.48 o
  11   1  10      607.37      616.78     15.55 o
  12   1  10      240.13      248.87     14.28 o
 -12   2  10       87.72       98.56     17.00 o
 -11   2  10      217.19      236.69     12.96 o
 -10   2  10     1116.17     1144.44     16.94 o
  -9   2  10        1.43        4.37      8.73 o
  -8   2  10       24.88       27.48      8.63 o
  -7   2  10      121.44      113.17      7.31 o
  -6   2  10      751.27      741.20      9.01 o
  -5   2  10     1797.72     1767.59     14.55 o
  -4   2  10     3457.89     3418.30     16.80 o
  -3   2  10       68.56       79.05      5.37 o
  -2   2  10       90.11       79.05      4.38 o
  -1   2  10     3607.68     3553.38     14.45 o
   0   2  10      154.10      149.59      4.41 o
   1   2  10     5094.80     5146.75     17.12 o
   2   2  10      281.78      313.86      6.07 o
   3   2  10       71.86       71.74      4.55 o
   4   2  10      211.85      174.05      5.49 o
   5   2  10     1266.87     1239.25     14.40 o
   6   2  10      131.95      128.37      8.81 o
   7   2  10        4.51        5.92      8.66 o
   8   2  10      158.60      168.87      9.91 o
   9   2  10       31.88       30.12      9.69 o
  10   2  10      858.12      872.13     15.38 o
  11   2  10        3.40        6.04     10.62 o
  12   2  10      274.37      253.45     14.94 o
 -12   3  10       33.41       34.49     19.77 o
 -11   3  10      148.00      178.32     14.19 o
 -10   3  10       37.84       34.08     10.71 o
  -9   3  10      223.27      234.15     11.17 o
  -8   3  10      262.74      259.39      9.98 o
  -7   3  10        0.39        5.43      7.90 o
  -6   3  10      313.02      306.60      9.09 o
  -5   3  10        4.76        6.18      6.32 o
  -4   3  10     1247.69     1193.66     14.74 o
  -3   3  10      262.00      260.65      6.40 o
  -2   3  10       22.47       25.18      4.36 o
  -1   3  10      149.70      144.72      5.77 o
   0   3  10       95.51       90.97      5.62 o
   1   3  10      557.51      565.39      7.47 o
   2   3  10       10.02        5.57      5.57 o
   3   3  10       12.19       12.66      4.87 o
   4   3  10       10.60       13.02      8.19 o
   5   3  10       14.67       19.21      9.81 o
   6   3  10       53.90       50.93     10.79 o
   7   3  10      401.58      393.25     13.28 o
   8   3  10       77.73       74.81     11.55 o
   9   3  10        1.83       13.24     11.04 o
  10   3  10       18.03       15.04     11.32 o
  11   3  10      153.63      157.63     11.76 o
  12   3  10       23.96       23.13     14.57 o
 -11   4  10       84.04       78.11     15.68 o
 -10   4  10       93.49       82.05     14.26 o
  -9   4  10        0.15        5.36     11.35 o
  -8   4  10       35.76       46.35     11.20 o
  -7   4  10       43.77       41.25     10.53 o
  -6   4  10      100.43       96.77      9.56 o
  -5   4  10        1.06        3.97      8.40 o
  -4   4  10      381.18      359.58      8.75 o
  -3   4  10     2264.05     2225.49     21.30 o
  -2   4  10      466.91      451.40      8.72 o
  -1   4  10      597.76      575.69      9.25 o
   0   4  10       57.37       60.07      6.90 o
   1   4  10        0.52        2.40      6.17 o
   2   4  10      130.22      142.65      6.83 o
   3   4  10       38.59       40.36      6.01 o
   4   4  10      149.60      135.01     10.22 o
   5   4  10       10.45        4.99     12.39 o
   6   4  10      354.72      335.76     13.20 o
   7   4  10        8.58       13.67     11.81 o
   8   4  10       53.70       44.84     12.16 o
   9   4  10      122.35      121.29     12.61 o
  10   4  10       28.48       19.78     12.09 o
  11   4  10       90.61       95.88     15.17 o
 -10   5  10       18.59       23.76     15.69 o
  -9   5  10      709.32      701.83     20.50 o
  -8   5  10      405.44      427.19     19.00 o
  -7   5  10      249.34      253.70     14.32 o
  -6   5  10       93.56      111.99     14.51 o
  -5   5  10        2.34        7.86     12.01 o
  -4   5  10      117.53      125.18     13.12 o
  -3   5  10      989.74      954.36     17.47 o
  -2   5  10      500.40      493.50     13.03 o
  -1   5  10      322.61      323.29     11.30 o
   0   5  10        6.20        8.25      8.78 o
   1   5  10      971.61      976.46     12.75 o
   2   5  10       33.24       34.57      8.23 o
   3   5  10     3239.16     3181.26     22.55 o
   4   5  10      172.15      164.71     11.66 o
   5   5  10      356.48      359.95     14.42 o
   6   5  10      334.55      305.69     14.85 o
   7   5  10       30.76       27.62     12.26 o
   8   5  10       81.04       84.01     13.16 o
   9   5  10        2.82        8.88     12.69 o
  -8   6  10      102.49      111.19     17.17 o
  -7   6  10      732.49      732.14     22.32 o
  -6   6  10        2.63       11.16     13.41 o
  -5   6  10      215.24      232.54     14.39 o
  -4   6  10      192.26      191.34     14.11 o
  -3   6  10        1.51        6.54     11.67 o
  -2   6  10     1210.58     1172.40     18.75 o
  -1   6  10      968.02      988.92     14.46 o
   0   6  10       24.95       16.10      8.69 o
   1   6  10     1166.36     1169.84     14.58 o
   2   6  10     2132.49     2149.44     21.61 o
   3   6  10        0.02        4.62     12.76 o
   4   6  10      622.24      656.88     16.87 o
   5   6  10      553.58      533.89     16.25 o
   6   6  10       22.11       13.67     12.32 o
   7   6  10      752.41      725.74     19.22 o
   8   6  10      400.37      407.65     16.81 o
  -6   7  10      541.63      558.21     20.53 o
  -5   7  10      360.97      384.55     16.33 o
  -4   7  10      188.75      221.31     14.40 o
  -3   7  10      741.12      771.09     17.44 o
  -2   7  10      551.93      557.98     15.55 o
  -1   7  10      369.28      371.45     14.70 o
   0   7  10     2177.69     2207.23     23.81 o
   1   7  10      138.29      149.62     14.61 o
   2   7  10       91.46       91.98     13.10 o
   3   7  10      482.00      469.87     16.64 o
   4   7  10      433.65      411.16     16.33 o
   5   7  10       64.86       57.87     13.84 o
 -12   1  11      769.18      802.96     21.94 o
 -11   1  11        8.54       17.59     14.49 o
 -10   1  11       61.49       74.41     12.98 o
  -9   1  11      161.28      158.34      9.92 o
  -8   1  11      332.75      320.34      9.14 o
  -7   1  11     1111.07     1106.06     11.34 o
  -6   1  11      123.32      108.43      4.49 o
  -5   1  11     1442.56     1447.98     12.64 o
  -4   1  11      305.20      299.25      5.45 o
  -3   1  11       39.59       34.19      3.04 o
  -2   1  11      250.07      252.13      6.20 o
  -1   1  11      603.28      615.95      7.26 o
   0   1  11     2389.17     2488.80     12.56 o
   1   1  11       17.28       17.78      4.17 o
   2   1  11      289.24      248.65      5.42 o
   3   1  11      139.32      138.87      5.57 o
   4   1  11      186.62      163.82      4.53 o
   5   1  11     1055.91     1108.95     10.51 o
   6   1  11      184.56      176.69      7.73 o
   7   1  11      152.72      142.35      8.30 o
   8   1  11       44.55       48.45      8.56 o
   9   1  11      217.89      222.47     10.10 o
  10   1  11      179.41      188.84     11.21 o
  11   1  11      111.54      111.93     11.75 o
  12   1  11        8.24        5.64     12.17 o
 -12   2  11       68.10       74.23     16.81 o
 -11   2  11      693.38      713.90     20.21 o
 -10   2  11       50.99       72.96     11.47 o
  -9   2  11      644.62      647.56     13.50 o
  -8   2  11      337.53      370.53     11.38 o
  -7   2  11       54.44       46.83      7.47 o
  -6   2  11     2310.63     2361.71     15.66 o
  -5   2  11     2820.93     2787.49     14.83 o
  -4   2  11      156.90      152.77      5.14 o
  -3   2  11     1687.00     1681.39     11.55 o
  -2   2  11     3551.68     3621.23     16.29 o
  -1   2  11     2722.91     2767.46     14.35 o
   0   2  11     1286.34     1236.46     10.44 o
   1   2  11     3327.69     3360.57     13.79 o
   2   2  11      143.88      142.39      5.69 o
   3   2  11      438.82      411.85      6.90 o
   4   2  11      270.76      292.28      6.96 o
   5   2  11      315.64      297.52      6.88 o
   6   2  11      623.06      629.69     12.85 o
   7   2  11        3.50        6.15      8.96 o
   8   2  11      298.17      259.46     10.65 o
   9   2  11      750.75      754.70     13.76 o
  10   2  11      684.51      689.41     14.53 o
  11   2  11      100.33      107.22     12.93 o
  12   2  11      668.19      626.76     18.17 o
 -11   3  11       38.49       27.47     16.17 o
 -10   3  11      768.57      749.04     16.50 o
  -9   3  11      398.49      407.82     12.18 o
  -8   3  11      386.18      355.00     11.50 o
  -7   3  11      802.69      817.70     13.20 o
  -6   3  11      536.89      564.54     13.00 o
  -5   3  11     1132.59     1132.59     14.45 o
  -4   3  11     3070.30     3144.46     19.54 o
  -3   3  11      242.71      251.98      7.45 o
  -2   3  11      183.84      189.17      6.29 o
  -1   3  11     2851.39     2945.25     17.97 o
   0   3  11     1693.40     1759.26     12.05 o
   1   3  11      770.54      803.36      9.43 o
   2   3  11     3010.67     3103.13     16.79 o
   3   3  11        7.72        9.65      5.16 o
   4   3  11      906.61      892.64     13.39 o
   5   3  11      727.55      717.64     14.90 o
   6   3  11      126.68      128.25     11.85 o
   7   3  11     2204.64     2194.53     22.67 o
   8   3  11     2226.59     2186.80     22.59 o
   9   3  11        1.54        2.07     10.98 o
  10   3  11      541.05      537.60     14.68 o
  11   3  11     1021.56     1054.63     18.65 o
 -10   4  11       12.67       12.01     13.84 o
  -9   4  11      640.78      616.70     16.17 o
  -8   4  11     1139.19     1164.61     18.33 o
  -7   4  11      151.86      139.29     11.21 o
  -6   4  11      858.92      920.91     15.11 o
  -5   4  11     2153.28     2155.92     19.54 o
  -4   4  11       26.10       35.39      9.72 o
  -3   4  11     2520.26     2569.70     25.28 o
  -2   4  11      980.79      981.27     12.57 o
  -1   4  11        4.18        6.29      6.96 o
   0   4  11      267.94      266.13      8.79 o
   1   4  11     1946.17     1982.44     15.66 o
   2   4  11        0.44        1.01      7.70 o
   3   4  11     2193.36     2172.92     14.91 o
   4   4  11      314.68      341.12     11.63 o
   5   4  11      424.42      394.92     15.02 o
   6   4  11     1736.00     1737.58     21.25 o
   7   4  11      970.46      974.83     17.78 o
   8   4  11       66.92       72.95     12.47 o
   9   4  11     1265.32     1238.17     20.33 o
  10   4  11      388.83      383.08     15.83 o
  -9   5  11      327.61      346.70     19.71 o
  -8   5  11      238.21      239.24     17.74 o
  -7   5  11     1995.02     2075.70     26.92 o
  -6   5  11      337.55      353.71     16.62 o
  -5   5  11        5.28       23.89     12.09 o
  -4   5  11      646.57      662.84     16.23 o
  -3   5  11     1753.00     1662.55     20.98 o
  -2   5  11       46.51       42.88     11.12 o
  -1   5  11     1755.12     1675.60     17.66 o
   0   5  11      179.29      197.55     10.04 o
   1   5  11      290.38      270.07     10.60 o
   2   5  11      284.98      290.21      9.77 o
   3   5  11      148.16      137.83     10.33 o
   4   5  11      217.02      197.56     12.34 o
   5   5  11     1112.84     1088.96     18.72 o
   6   5  11       54.77       62.03     13.05 o
   7   5  11       82.34       78.59     12.33 o
   8   5  11      205.57      239.65     14.54 o
   9   5  11       65.23       50.91     13.10 o
  -7   6  11       50.07       70.90     17.26 o
  -6   6  11       16.21       13.59     13.92 o
  -5   6  11      697.39      690.57     19.07 o
  -4   6  11      144.37      144.93     13.81 o
  -3   6  11       55.15       63.64     12.23 o
  -2   6  11       29.80       32.81     11.91 o
  -1   6  11       40.40       40.61     10.82 o
   0   6  11      193.34      194.89     10.24 o
   1   6  11       11.83       13.63     10.21 o
   2   6  11       96.00       82.80     11.52 o
   3   6  11      470.98      448.23     15.76 o
   4   6  11      330.02      319.48     15.63 o
   5   6  11       24.42       31.57     12.39 o
   6   6  11       96.92       94.96     13.11 o
   7   6  11      212.53      228.30     15.01 o
  -5   7  11        1.71        7.08     15.24 o
  -4   7  11       25.59       23.95     13.32 o
  -3   7  11       17.70       24.30     11.55 o
  -2   7  11       40.38       46.71     12.27 o
  -1   7  11       24.63       31.85     12.82 o
   0   7  11      331.60      322.03     15.08 o
   1   7  11       97.53       85.00     14.92 o
   2   7  11       99.17       85.23     14.38 o
   3   7  11        6.20       14.64     13.23 o
   4   7  11      107.63      100.82     14.21 o
 -12   0  12      230.88      221.01     25.38 o
 -11   0  12      448.58      489.31     27.39 o
 -10   0  12      946.97      926.53     30.64 o
  -9   0  12     5820.01     5851.35     66.64 o
  -8   0  12       98.29       97.65     13.33 o
  -7   0  12      523.73      518.89     12.46 o
  -6   0  12      358.10      387.43      9.05 o
  -5   0  12      319.96      270.67      6.46 o
  -4   0  12     1375.31     1400.55     11.58 o
  -3   0  12      224.88      201.55      5.71 o
  -2   0  12     1052.83     1026.30     11.33 o
  -1   0  12     2842.92     3066.29     25.87 o
   0   0  12     3435.27     3499.77     21.06 o
   1   0  12       25.10       39.06      6.40 o
   2   0  12     1929.17     1986.03     18.68 o
   3   0  12     6935.62     7071.90     32.58 o
   4   0  12       18.24       23.38      8.45 o
   5   0  12    12753.84    12843.53     74.70 o
   6   0  12      689.09      724.38     14.72 o
   7   0  12       62.19       67.08     10.53 o
   8   0  12       18.67       23.20     11.99 o
   9   0  12      567.48      553.73     19.48 o
  10   0  12      131.43      110.20     15.50 o
  11   0  12      385.49      394.32     19.49 o
  12   0  12        5.91        3.68     16.82 o
 -12   1  12      147.31      129.18     15.83 o
 -11   1  12      851.66      870.58     21.52 o
 -10   1  12     1583.50     1531.20     25.06 o
  -9   1  12       10.09       11.84     12.67 o
  -8   1  12     2542.51     2498.15     24.40 o
  -7   1  12     1930.55     1992.83     15.27 o
  -6   1  12       18.59       22.69      4.61 o
  -5   1  12     1010.55     1088.33     10.02 o
  -4   1  12      301.09      282.98      5.76 o
  -3   1  12       14.32       21.84      5.77 o
  -2   1  12      617.69      633.90      8.24 o
  -1   1  12      426.96      418.58      7.51 o
   0   1  12     2433.85     2491.74     15.27 o
   1   1  12     3934.75     3947.55     14.67 o
   2   1  12       52.54       51.62      5.04 o
   3   1  12     1466.88     1475.32     10.38 o
   4   1  12     5328.99     5290.62     20.96 o
   5   1  12     1263.38     1281.70     11.52 o
   6   1  12     1245.64     1258.31     12.76 o
   7   1  12     1839.78     1838.96     15.99 o
   8   1  12       56.37       59.95      8.83 o
   9   1  12      335.06      328.02     10.80 o
  10   1  12      392.99      404.59     13.75 o
  11   1  12        6.25       -2.13     11.82 o
  12   1  12      358.31      391.24     17.41 o
 -12   2  12      209.90      216.69     24.12 o
 -11   2  12      299.63      274.04     17.54 o
 -10   2  12      245.49      255.30     16.20 o
  -9   2  12      630.80      633.07     15.58 o
  -8   2  12       37.63       46.51     10.15 o
  -7   2  12      146.12      150.40      9.14 o
  -6   2  12     1596.21     1572.78     15.04 o
  -5   2  12     1276.95     1314.64     12.84 o
  -4   2  12      966.97      976.09      9.21 o
  -3   2  12     2766.92     2754.85     17.52 o
  -2   2  12       30.01       32.41      5.15 o
  -1   2  12      943.54      931.04      8.66 o
   0   2  12       86.77       91.72      5.55 o
   1   2  12      109.08      109.87      5.37 o
   2   2  12     2395.38     2392.96     12.86 o
   3   2  12     2129.17     2100.75     12.85 o
   4   2  12      266.35      277.63      7.64 o
   5   2  12      152.31      155.12      8.14 o
   6   2  12     1207.24     1196.52     15.96 o
   7   2  12        9.78        9.83      9.92 o
   8   2  12      845.13      838.57     14.50 o
   9   2  12      275.40      309.97     12.23 o
  10   2  12       30.77       31.89     10.43 o
  11   2  12      571.18      589.65     16.95 o
 -11   3  12       12.01        6.46     17.52 o
 -10   3  12      137.90      133.99     13.90 o
  -9   3  12       68.63       56.07     11.97 o
  -8   3  12       28.09       21.77     10.68 o
  -7   3  12       40.30       48.47      9.63 o
  -6   3  12       25.16       10.71     10.27 o
  -5   3  12     1729.08     1727.44     18.95 o
  -4   3  12       58.93       55.64     10.15 o
  -3   3  12     1218.32     1248.24     11.75 o
  -2   3  12        0.66        1.73      5.35 o
  -1   3  12     1160.96     1171.64     13.53 o
   0   3  12       73.42       69.98      5.23 o
   1   3  12     1869.92     1940.73     14.47 o
   2   3  12        1.68        4.50      6.39 o
   3   3  12       83.46       67.18      6.24 o
   4   3  12        0.62        1.57      5.91 o
   5   3  12      153.86      171.98     12.12 o
   6   3  12      270.12      245.85     13.00 o
   7   3  12       97.91       98.17     11.53 o
   8   3  12       12.00       13.71     10.85 o
   9   3  12       29.93       31.55     11.28 o
  10   3  12      237.14      247.07     12.93 o
  11   3  12        2.67        0.96     12.86 o
 -10   4  12       93.73      100.64     15.41 o
  -9   4  12       23.37       38.11     13.33 o
  -8   4  12       33.80       22.75     12.37 o
  -7   4  12      306.39      314.93     15.51 o
  -6   4  12      112.73      117.83     11.60 o
  -5   4  12       57.54       65.02     10.10 o
  -4   4  12       66.82       76.74     10.55 o
  -3   4  12      643.13      597.74     14.64 o
  -2   4  12      688.83      643.07     14.71 o
  -1   4  12      473.98      459.77     11.60 o
   0   4  12     1810.92     1719.65     16.23 o
   1   4  12       35.31       33.28      8.14 o
   2   4  12      266.56      270.81      9.56 o
   3   4  12     2262.83     2239.80     18.72 o
   4   4  12      107.08       99.83      9.67 o
   5   4  12       58.22       43.19     11.19 o
   6   4  12      143.62      127.06     12.48 o
   7   4  12      108.26       94.17     12.78 o
   8   4  12        0.35        1.87     12.04 o
   9   4  12      109.65       98.52     12.68 o
  10   4  12        6.38       -1.47     13.70 o
  -9   5  12        9.47       27.53     16.85 o
  -8   5  12      745.46      797.70     21.26 o
  -7   5  12      458.44      488.15     18.81 o
  -6   5  12       94.30       98.88     13.07 o
  -5   5  12      168.67      199.12     14.81 o
  -4   5  12        3.02        4.81     11.67 o
  -3   5  12       58.13       50.35     12.18 o
  -2   5  12        3.82        4.03     11.09 o
  -1   5  12        1.20        2.44     10.43 o
   0   5  12      190.50      178.64     10.82 o
   1   5  12      977.27      985.27     14.58 o
   2   5  12      101.30       86.37     10.45 o
   3   5  12      157.87      170.33     12.45 o
   4   5  12      762.36      730.11     15.67 o
   5   5  12      357.59      323.29     14.36 o
   6   5  12      421.81      408.75     14.66 o
   7   5  12      323.16      311.89     14.51 o
   8   5  12       55.14       58.88     13.24 o
  -7   6  12      150.12      164.39     16.97 o
  -6   6  12      135.04      153.46     14.05 o
  -5   6  12       13.61       15.38     13.11 o
  -4   6  12      259.61      255.92     14.36 o
  -3   6  12      107.88      110.80     12.98 o
  -2   6  12        8.08        2.43     11.63 o
  -1   6  12      348.97      361.64     13.25 o
   0   6  12      787.97      810.21     16.06 o
   1   6  12        8.52       11.94     11.65 o
   2   6  12      701.96      689.35     15.81 o
   3   6  12      187.72      163.75     14.17 o
   4   6  12      268.51      271.59     14.90 o
   5   6  12      905.48      906.92     18.90 o
   6   6  12      117.73      119.64     13.49 o
  -3   7  12      250.38      234.31     14.82 o
  -2   7  12     1112.25     1106.65     21.68 o
  -1   7  12       43.54       40.76     14.26 o
   0   7  12      368.92      395.77     15.85 o
   1   7  12      449.06      452.30     18.53 o
   2   7  12       20.50       12.45     15.76 o
   3   7  12      375.50      353.52     22.58 o
 -11   1  13       61.73       58.59     15.73 o
 -10   1  13        0.73        5.23     14.72 o
  -9   1  13      791.60      735.24     20.28 o
  -8   1  13       35.57       33.13     11.64 o
  -7   1  13      347.43      338.83     10.90 o
  -6   1  13      532.83      542.30     12.12 o
  -5   1  13     1210.05     1210.33     13.66 o
  -4   1  13      868.89      829.38     10.03 o
  -3   1  13     1408.15     1405.30     10.66 o
  -2   1  13       18.35       26.78      6.22 o
  -1   1  13        2.05        3.03      6.20 o
   0   1  13     1466.22     1421.61     12.12 o
   1   1  13     1064.03     1042.36      8.63 o
   2   1  13       73.74       81.04      5.77 o
   3   1  13       10.06        7.09      5.86 o
   4   1  13       77.45       73.39      5.50 o
   5   1  13      361.64      373.45      9.11 o
   6   1  13      459.51      462.90     10.39 o
   7   1  13       49.71       46.13      8.80 o
   8   1  13      670.75      686.22     12.73 o
   9   1  13      682.27      677.29     14.38 o
  10   1  13       77.84       57.69     11.46 o
  11   1  13       41.72       46.05     12.87 o
 -11   2  13       38.63       24.14     16.87 o
 -10   2  13       68.76       73.60     15.07 o
  -9   2  13       21.27       15.56     12.11 o
  -8   2  13      689.82      686.16     15.45 o
  -7   2  13      803.84      829.97     15.13 o
  -6   2  13      557.47      522.36     13.41 o
  -5   2  13     2815.45     2721.76     20.82 o
  -4   2  13      781.36      808.41     11.08 o
  -3   2  13       14.61       10.74      8.33 o
  -2   2  13      880.75      857.78     11.62 o
  -1   2  13     2131.37     2110.78     13.72 o
   0   2  13      489.76      472.11      7.63 o
   1   2  13     1075.68     1086.73     10.41 o
   2   2  13     1264.57     1212.10     10.02 o
   3   2  13      145.93      142.73      6.45 o
   4   2  13      707.64      716.64     11.45 o
   5   2  13      430.94      412.29     11.71 o
   6   2  13       94.85      115.62     10.64 o
   7   2  13     1854.74     1852.39     19.64 o
   8   2  13      400.94      406.04     13.05 o
   9   2  13       85.22       85.52     10.95 o
  10   2  13      348.19      398.22     14.74 o
  11   2  13      168.62      148.60     14.73 o
 -10   3  13        1.09       -2.22     15.17 o
  -9   3  13       91.96       89.50     12.89 o
  -8   3  13      252.41      262.32     13.17 o
  -7   3  13      366.81      368.49     14.44 o
  -6   3  13     3078.54     3036.22     27.08 o
  -5   3  13      237.52      252.76     13.55 o
  -4   3  13     1096.62     1013.07     16.48 o
  -3   3  13     2686.72     2696.57     22.41 o
  -2   3  13      927.90      945.80     14.19 o
  -1   3  13       25.22       13.89      7.98 o
   0   3  13      271.93      281.22      6.41 o
   1   3  13      607.56      618.32     10.01 o
   2   3  13      616.62      625.12      9.80 o
   3   3  13     1124.94     1137.28     13.33 o
   4   3  13       20.26       16.26      8.51 o
   5   3  13      480.26      517.31     13.44 o
   6   3  13     1202.44     1152.09     17.08 o
   7   3  13       29.32       27.61     11.12 o
   8   3  13     1030.25     1022.36     17.72 o
   9   3  13      606.42      644.39     15.66 o
  10   3  13       10.33       10.05     11.31 o
  -9   4  13      178.60      227.46     16.54 o
  -8   4  13      353.95      330.92     15.79 o
  -7   4  13      538.72      550.09     17.83 o
  -6   4  13        0.92       12.75     12.61 o
  -5   4  13     1079.68     1115.78     17.89 o
  -4   4  13     1844.68     1854.40     19.88 o
  -3   4  13       41.22       44.52     11.71 o
  -2   4  13     1704.36     1699.68     18.42 o
  -1   4  13     1386.01     1396.34     17.32 o
   0   4  13        6.91        6.41      8.92 o
   1   4  13     1040.41     1052.36     13.89 o
   2   4  13      406.88      411.61     11.72 o
   3   4  13        4.88        0.27      9.15 o
   4   4  13      322.68      320.46     11.26 o
   5   4  13      909.07      871.12     16.52 o
   6   4  13       24.88       29.47     12.14 o
   7   4  13     1115.50     1106.18     19.52 o
   8   4  13      152.75      165.68     13.47 o
   9   4  13      322.65      295.90     14.09 o
  -8   5  13       86.59      106.23     15.26 o
  -7   5  13       44.31       59.12     14.98 o
  -6   5  13       79.78       62.31     12.87 o
  -5   5  13      158.07      139.53     13.70 o
  -4   5  13      249.44      232.69     13.57 o
  -3   5  13      584.18      585.02     16.07 o
  -2   5  13        1.49       -1.05     12.32 o
  -1   5  13      454.14      490.19     14.83 o
   0   5  13     2413.87     2338.17     23.32 o
   1   5  13     1049.18     1030.11     16.21 o
   2   5  13      696.51      690.92     14.53 o
   3   5  13     1428.60     1401.11     20.40 o
   4   5  13       32.63       22.80     11.36 o
   5   5  13       48.59       42.03     11.47 o
   6   5  13      299.92      313.33     14.26 o
   7   5  13      192.55      199.07     14.12 o
   8   5  13       77.46       66.73     14.45 o
  -6   6  13       25.06       36.45     14.72 o
  -5   6  13      133.35      113.40     14.90 o
  -4   6  13       68.43       70.29     13.89 o
  -3   6  13      316.69      298.30     14.72 o
  -2   6  13      632.96      641.88     16.22 o
  -1   6  13      144.10      136.45     12.44 o
   0   6  13      164.42      147.24     13.24 o
   1   6  13      159.06      144.77     12.85 o
   2   6  13      496.32      496.72     15.59 o
   3   6  13       22.52       11.56     13.39 o
   4   6  13      217.67      214.27     14.59 o
   5   6  13      116.33      117.89     13.35 o
   0   7  13       46.77       33.96     17.14 o
 -11   0  14      545.35      606.48     29.05 o
 -10   0  14      325.54      298.42     24.44 o
  -9   0  14      473.52      454.78     26.72 o
  -8   0  14     1988.41     1960.66     37.97 o
  -7   0  14       45.34       64.16     16.71 o
  -6   0  14      164.44      179.08     14.80 o
  -5   0  14       57.68       70.77     14.38 o
  -4   0  14      394.13      366.25     15.91 o
  -3   0  14      252.53      252.49     13.38 o
  -2   0  14     2543.79     2556.38     24.16 o
  -1   0  14     1186.67     1116.19     16.96 o
   0   0  14     2932.67     2923.84     22.47 o
   1   0  14      122.47      119.84      7.09 o
   2   0  14        8.57       12.32      8.35 o
   3   0  14     2561.49     2632.61     20.92 o
   4   0  14      899.67      913.54     15.51 o
   5   0  14       81.83       85.39     11.65 o
   6   0  14      178.18      203.02     13.02 o
   7   0  14     1089.57     1126.64     20.09 o
   8   0  14      101.19      104.81     15.03 o
   9   0  14      688.63      728.01     21.61 o
  10   0  14       45.85       37.87     15.89 o
  11   0  14        3.84       12.32     19.57 o
 -11   1  14       99.69       94.80     16.72 o
 -10   1  14     1092.72     1133.11     24.04 o
  -9   1  14      348.64      339.04     17.63 o
  -8   1  14      251.35      244.21     15.07 o
  -7   1  14      794.99      752.91     15.51 o
  -6   1  14      657.13      668.95     13.10 o
  -5   1  14       21.01       14.70      8.70 o
  -4   1  14     2187.29     2233.20     18.95 o
  -3   1  14      272.68      272.97      8.89 o
  -2   1  14     1726.76     1724.49     15.04 o
  -1   1  14      525.32      524.78      9.56 o
   0   1  14        2.09        0.88      6.87 o
   1   1  14        5.75        4.16      4.57 o
   2   1  14     1867.76     1951.59     13.39 o
   3   1  14     1277.87     1316.40     11.73 o
   4   1  14      845.49      862.97     10.56 o
   5   1  14      803.65      826.27     12.17 o
   6   1  14       21.19       28.83      8.97 o
   7   1  14      159.33      164.81      9.78 o
   8   1  14      714.71      740.54     13.72 o
   9   1  14        3.24        4.49     10.23 o
  10   1  14      531.81      521.53     15.62 o
 -10   2  14       21.61       22.71     14.65 o
  -9   2  14      163.37      182.40     14.43 o
  -8   2  14      344.92      341.23     14.90 o
  -7   2  14       61.17       52.38     11.89 o
  -6   2  14      973.63      992.89     16.22 o
  -5   2  14      992.61      980.25     16.86 o
  -4   2  14      275.68      269.18     10.17 o
  -3   2  14      714.18      667.31     13.32 o
  -2   2  14       10.25        9.70      9.77 o
  -1   2  14       11.15       11.31      7.86 o
   0   2  14      611.74      606.81      9.94 o
   1   2  14      312.44      337.81      7.67 o
   2   2  14      130.51      121.50      7.00 o
   3   2  14       50.94       62.60      6.70 o
   4   2  14     1059.31     1076.77     12.46 o
   5   2  14       16.37       15.53      9.42 o
   6   2  14     1741.82     1682.76     18.09 o
   7   2  14      302.16      288.75     11.83 o
   8   2  14      162.75      160.61     11.24 o
   9   2  14      334.21      346.63     13.39 o
  10   2  14      146.65      131.96     12.91 o
 -10   3  14       59.56       44.76     21.19 o
  -9   3  14       17.84       12.00     12.79 o
  -8   3  14      123.42      142.68     13.53 o
  -7   3  14        3.53       -3.78     12.13 o
  -6   3  14        1.92       -2.38     11.71 o
  -5   3  14        0.93       -8.43     12.45 o
  -4   3  14        2.82        3.27     10.88 o
  -3   3  14       38.63       37.93     11.02 o
  -2   3  14      160.56      167.62     10.49 o
  -1   3  14      118.35      115.35      9.82 o
   0   3  14       51.45       48.86      8.73 o
   1   3  14      205.72      214.98      8.99 o
   2   3  14       10.25        9.14      6.70 o
   3   3  14      355.45      354.53      9.92 o
   4   3  14      202.10      198.03      9.80 o
   5   3  14       24.16       24.88     10.05 o
   6   3  14       82.67       77.31     11.18 o
   7   3  14       48.96       55.76     11.11 o
   8   3  14      346.13      336.33     13.62 o
   9   3  14      104.97       93.51     12.24 o
  -9   4  14       47.55       44.10     18.72 o
  -8   4  14      220.93      216.60     16.21 o
  -7   4  14      204.42      216.83     17.26 o
  -6   4  14       29.22       26.29     13.17 o
  -5   4  14       54.72       59.68     12.69 o
  -4   4  14       91.26       94.27     11.74 o
  -3   4  14      526.81      495.71     14.17 o
  -2   4  14        5.78       10.07     11.23 o
  -1   4  14      749.84      730.16     14.10 o
   0   4  14      635.37      601.79     13.89 o
   1   4  14        0.77        2.60      8.88 o
   2   4  14        2.34        0.34      9.20 o
   3   4  14       12.20        8.81      8.98 o
   4   4  14     1320.15     1307.09     16.63 o
   5   4  14       52.61       48.56     10.51 o
   6   4  14      866.44      828.59     16.99 o
   7   4  14       22.86       21.44     11.48 o
   8   4  14      117.45      122.29     12.73 o
  -7   5  14      116.52      102.44     16.50 o
  -6   5  14      355.89      363.76     19.32 o
  -5   5  14        2.18       -1.44     13.88 o
  -4   5  14      840.13      856.48     20.37 o
  -3   5  14       33.13       36.54     12.70 o
  -2   5  14      555.01      533.52     16.73 o
  -1   5  14      631.00      632.43     15.85 o
   0   5  14       63.42       65.79     12.61 o
   1   5  14      177.27      188.74     13.03 o
   2   5  14      512.56      508.42     14.67 o
   3   5  14       59.67       49.20     12.19 o
   4   5  14      368.51      358.83     13.98 o
   5   5  14      399.17      394.04     14.42 o
   6   5  14        0.57        0.60     12.09 o
   7   5  14      230.68      234.12     14.74 o
  -5   6  14      473.96      466.66     17.88 o
  -4   6  14        8.04        0.99     14.25 o
  -3   6  14      204.91      197.30     15.44 o
  -2   6  14      531.96      514.53     17.18 o
  -1   6  14       28.79       30.97     13.72 o
   0   6  14      550.40      539.47     18.04 o
   1   6  14      486.32      494.56     16.79 o
   2   6  14      163.41      154.49     14.30 o
   3   6  14      610.48      567.62     19.37 o
   4   6  14       92.88       72.14     14.88 o
 -10   1  15        0.63        5.20     15.30 o
  -9   1  15       58.61       44.36     15.78 o
  -8   1  15       82.12       69.01     13.71 o
  -7   1  15       56.37       45.38     12.10 o
  -6   1  15      141.75      109.25     11.01 o
  -5   1  15      111.75       95.80     10.97 o
  -4   1  15        4.69        4.06      9.64 o
  -3   1  15      291.09      294.47     10.79 o
  -2   1  15     1865.14     1870.71     17.51 o
  -1   1  15       99.70       84.21     10.14 o
   0   1  15      357.91      371.78     10.96 o
   1   1  15      146.76      155.50      7.63 o
   2   1  15       72.06       67.31      6.57 o
   3   1  15      876.48      865.82     10.81 o
   4   1  15       29.31       36.78      7.54 o
   5   1  15       29.67       31.71      8.40 o
   6   1  15       31.17       43.99      9.18 o
   7   1  15     1657.37     1634.97     17.81 o
   8   1  15      200.30      192.75     11.60 o
   9   1  15       88.29       84.08     11.20 o
  10   1  15        3.32        9.50     13.06 o
 -10   2  15       84.01       56.28     17.48 o
  -9   2  15      764.14      797.21     21.05 o
  -8   2  15       10.98       11.19     13.37 o
  -7   2  15      573.15      579.99     16.54 o
  -6   2  15      811.45      742.18     15.32 o
  -5   2  15      189.15      186.46     12.66 o
  -4   2  15     1321.54     1206.01     18.90 o
  -3   2  15      541.29      580.01     13.28 o
  -2   2  15      339.48      329.72     12.19 o
  -1   2  15       35.16       39.77      9.54 o
   0   2  15      178.55      188.72      9.97 o
   1   2  15      128.54      132.44      9.48 o
   2   2  15     1966.46     1948.59     15.49 o
   3   2  15       46.49       54.07      8.06 o
   4   2  15      314.13      323.44     10.12 o
   5   2  15      865.78      894.61     14.42 o
   6   2  15     1267.00     1277.89     16.66 o
   7   2  15        5.14        8.04      9.83 o
   8   2  15      895.11      940.74     16.35 o
   9   2  15      169.33      164.46     13.48 o
  -9   3  15        1.38       -0.41     14.91 o
  -8   3  15     1422.64     1450.37     23.58 o
  -7   3  15      135.16      154.67     14.14 o
  -6   3  15      476.27      489.66     14.65 o
  -5   3  15     1790.92     1747.69     23.01 o
  -4   3  15      829.74      764.20     17.48 o
  -3   3  15      510.64      486.87     14.41 o
  -2   3  15      532.94      525.50     12.89 o
  -1   3  15       92.62       94.87     10.01 o
   0   3  15      732.43      766.14     14.30 o
   1   3  15     2401.77     2413.16     20.11 o
   2   3  15       16.02       23.57      9.13 o
   3   3  15      322.33      343.88     10.52 o
   4   3  15      948.36      991.27     15.00 o
   5   3  15      762.16      726.82     14.89 o
   6   3  15      187.87      198.69     12.03 o
   7   3  15      646.34      651.21     15.39 o
   8   3  15        4.68        8.22     11.17 o
   9   3  15      382.24      418.45     16.23 o
  -8   4  15      155.58      128.28     18.16 o
  -7   4  15      401.17      380.84     19.26 o
  -6   4  15      754.76      700.66     19.51 o
  -5   4  15      217.19      194.51     16.81 o
  -4   4  15      712.45      696.71     18.47 o
  -3   4  15      437.33      456.31     15.25 o
  -2   4  15       15.57       13.38     11.44 o
  -1   4  15     2127.18     2149.98     22.01 o
   0   4  15      874.03      880.48     15.32 o
   1   4  15       92.08       83.48     11.76 o
   2   4  15     1021.79     1071.00     16.38 o
   3   4  15      725.74      769.58     14.95 o
   4   4  15       16.84       17.12     10.70 o
   5   4  15      333.43      372.67     13.91 o
   6   4  15      288.24      280.47     13.85 o
   7   4  15        8.51       -2.06     11.91 o
  -6   5  15      284.57      285.16     17.57 o
  -5   5  15        5.53       -1.98     13.98 o
  -4   5  15        5.11        4.16     14.00 o
  -3   5  15      240.91      245.90     15.83 o
  -2   5  15     1849.47     1890.10     25.04 o
  -1   5  15        1.32       -0.44     13.23 o
   0   5  15      530.15      510.48     15.80 o
   1   5  15      178.80      187.68     14.01 o
   2   5  15      283.07      275.98     14.29 o
   3   5  15      222.04      218.54     14.49 o
   4   5  15      726.99      761.10     18.78 o
   5   5  15       31.65       27.14     12.66 o
   6   5  15      482.92      471.47     18.99 o
  -3   6  15       58.77       72.01     17.39 o
  -2   6  15      239.37      258.49     18.27 o
  -1   6  15       90.00       84.44     14.88 o
   0   6  15      390.75      378.32     17.24 o
   1   6  15       19.96       23.57     14.35 o
   2   6  15      585.50      580.93     20.79 o
 -10   0  16      701.37      707.92     34.00 o
  -9   0  16     1041.74     1095.14     33.80 o
  -8   0  16      424.85      409.88     25.88 o
  -7   0  16      932.70      883.85     25.78 o
  -6   0  16      213.51      205.53     19.26 o
  -5   0  16     1201.58     1259.41     28.24 o
  -4   0  16     2213.98     2218.33     27.92 o
  -3   0  16       10.88       15.52     13.71 o
  -2   0  16     5438.57     5430.85     53.88 o
  -1   0  16     2626.60     2576.65     27.30 o
   0   0  16       12.53       10.08     13.00 o
   1   0  16      873.59      883.70     19.94 o
   2   0  16     1224.38     1241.29     20.16 o
   3   0  16      351.06      341.83     13.10 o
   4   0  16      140.42      138.12     13.71 o
   5   0  16      498.42      461.91     15.32 o
   6   0  16      211.95      217.27     15.76 o
   7   0  16      686.20      714.23     20.75 o
   8   0  16      690.27      674.35     20.74 o
   9   0  16      192.84      235.51     18.65 o
  -9   1  16      285.28      289.55     18.17 o
  -8   1  16      281.99      281.35     17.21 o
  -7   1  16      637.73      607.44     18.18 o
  -6   1  16     1543.51     1607.42     19.67 o
  -5   1  16        6.62        8.87     10.92 o
  -4   1  16      488.92      526.69     14.16 o
  -3   1  16     2797.25     2739.93     20.77 o
  -2   1  16      440.32      443.02     11.95 o
  -1   1  16     2569.19     2515.64     21.06 o
   0   1  16     1109.59     1113.84     14.76 o
   1   1  16       14.91       13.36      8.80 o
   2   1  16       43.41       53.65      8.96 o
   3   1  16      882.01      906.73     14.64 o
   4   1  16        8.14        8.00      8.87 o
   5   1  16      643.36      661.98     13.44 o
   6   1  16      391.69      411.45     12.38 o
   7   1  16       18.32       20.92     10.52 o
   8   1  16     1056.66     1086.30     17.95 o
   9   1  16      313.27      360.18     14.29 o
  -9   2  16       88.95       80.72     15.12 o
  -8   2  16      311.18      318.65     16.48 o
  -7   2  16      425.64      435.60     17.00 o
  -6   2  16      375.73      347.65     14.01 o
  -5   2  16     1162.92     1151.33     18.57 o
  -4   2  16      632.21      605.49     16.16 o
  -3   2  16       32.79       42.81     12.98 o
  -2   2  16      647.83      660.25     14.51 o
  -1   2  16       67.44       60.16      9.77 o
   0   2  16      284.45      284.77     11.73 o
   1   2  16        4.35        9.42      8.85 o
   2   2  16      540.12      543.22     13.61 o
   3   2  16      145.38      143.62     12.54 o
   4   2  16     1978.19     1988.76     22.65 o
   5   2  16        8.83       15.40     10.36 o
   6   2  16       70.83       57.36     10.83 o
   7   2  16      432.66      426.48     13.80 o
   8   2  16        5.05        9.50     12.57 o
  -8   3  16       39.79       40.02     14.76 o
  -7   3  16      178.14      192.05     14.77 o
  -6   3  16      221.15      203.12     13.63 o
  -5   3  16       80.47       86.31     13.01 o
  -4   3  16       25.45       20.34     12.92 o
  -3   3  16        4.58        8.26     12.19 o
  -2   3  16      229.97      222.94     13.52 o
  -1   3  16       15.80       23.33     10.04 o
   0   3  16       14.39       15.97      9.68 o
   1   3  16        6.68       12.56     10.86 o
   2   3  16      468.11      428.45     13.14 o
   3   3  16      134.45      117.64     11.20 o
   4   3  16      479.85      439.32     13.26 o
   5   3  16        9.98       12.11     10.63 o
   6   3  16        2.99        6.07     10.78 o
   7   3  16       25.44       23.05     11.98 o
   8   3  16      107.57       91.12     13.83 o
  -7   4  16       41.52       28.14     17.47 o
  -6   4  16       48.89       55.48     15.56 o
  -5   4  16      201.24      169.69     16.63 o
  -4   4  16      393.52      387.48     18.24 o
  -3   4  16       44.18       40.80     12.94 o
  -2   4  16        2.34       -1.91     12.14 o
  -1   4  16        0.38        1.38     11.57 o
   0   4  16       57.23       52.66     13.37 o
   1   4  16       18.43       16.49     11.55 o
   2   4  16        9.76       11.77     11.29 o
   3   4  16       60.12       56.56     11.59 o
   4   4  16       53.96       49.26     13.04 o
   5   4  16        1.75        4.49     13.20 o
   6   4  16       95.83       90.74     13.56 o
  -5   5  16       33.38       42.04     16.44 o
  -4   5  16       26.18       21.38     14.40 o
  -3   5  16      604.66      628.23     19.61 o
  -2   5  16      494.77      519.22     20.38 o
  -1   5  16      233.74      235.45     15.94 o
   0   5  16      761.45      730.41     18.78 o
   1   5  16        5.14        2.12     12.30 o
   2   5  16       71.26       77.05     13.07 o
   3   5  16        7.41        4.27     12.56 o
   4   5  16       79.42       66.15     14.62 o
  -9   1  17      150.90      164.44     20.20 o
  -8   1  17       74.45       61.28     15.34 o
  -7   1  17       30.58       24.65     13.62 o
  -6   1  17       39.71       17.87     11.92 o
  -5   1  17      142.96      141.67     11.82 o
  -4   1  17      153.41      156.05     12.05 o
  -3   1  17       30.31       20.17     10.08 o
  -2   1  17       93.99       91.42     10.25 o
  -1   1  17       59.74       49.26     10.28 o
   0   1  17       89.50       84.15     10.36 o
   1   1  17      969.25      962.67     17.06 o
   2   1  17      642.45      637.38     15.46 o
   3   1  17      562.20      558.18     13.49 o
   4   1  17       74.18       74.77     11.89 o
   5   1  17      175.72      180.58     12.72 o
   6   1  17      163.48      167.67     11.94 o
   7   1  17      122.49      110.93     13.25 o
   8   1  17       80.96       89.47     14.73 o
  -8   2  17      457.43      475.70     17.94 o
  -7   2  17        0.14       -1.77     14.01 o
  -6   2  17      305.76      326.92     15.00 o
  -5   2  17      680.22      647.46     16.96 o
  -4   2  17       86.36       74.86     12.38 o
  -3   2  17      378.19      374.56     14.74 o
  -2   2  17      460.97      484.87     14.92 o
  -1   2  17      159.66      144.66     11.56 o
   0   2  17     1692.71     1753.67     20.41 o
   1   2  17      112.18      117.83     12.04 o
   2   2  17      784.64      752.08     16.33 o
   3   2  17      604.13      593.48     15.87 o
   4   2  17      201.50      218.56     13.08 o
   5   2  17       44.73       37.65     12.99 o
   6   2  17      322.12      331.06     14.26 o
   7   2  17      550.46      544.56     18.45 o
   8   2  17      109.84       81.10     18.19 o
  -7   3  17     1004.70     1002.89     22.60 o
  -6   3  17      310.50      313.60     15.89 o
  -5   3  17      429.25      414.70     15.77 o
  -4   3  17      355.66      365.90     15.70 o
  -3   3  17      155.50      155.08     13.61 o
  -2   3  17      250.12      280.08     15.66 o
  -1   3  17     1786.96     1795.03     22.30 o
   0   3  17       15.70       11.37     11.51 o
   1   3  17     1489.61     1500.06     20.05 o
   2   3  17     1588.74     1565.24     20.47 o
   3   3  17       43.59       48.64     12.54 o
   4   3  17     1321.45     1294.27     18.86 o
   5   3  17      706.68      726.92     16.48 o
   6   3  17      178.02      164.89     12.74 o
   7   3  17       72.96       97.63     13.37 o
  -6   4  17      621.91      706.68     28.81 o
  -5   4  17       71.46       67.07     15.29 o
  -4   4  17        1.04        0.78     15.45 o
  -3   4  17      551.49      530.69     18.98 o
  -2   4  17      757.55      784.02     20.25 o
  -1   4  17      166.66      164.40     15.49 o
   0   4  17      858.92      904.68     19.78 o
   1   4  17      305.03      308.21     15.43 o
   2   4  17       75.26       65.82     12.56 o
   3   4  17     1225.37     1235.66     22.67 o
   4   4  17      516.02      548.87     17.49 o
   5   4  17      377.51      399.62     16.66 o
  -3   5  17        7.72        2.08     16.54 o
  -2   5  17      266.30      270.58     19.01 o
  -1   5  17      416.69      434.41     19.57 o
   0   5  17       38.44       37.81     13.47 o
   1   5  17      270.52      256.76     16.52 o
   2   5  17      106.88      107.79     15.07 o
  -8   0  18        0.47       -5.23     21.71 o
  -7   0  18      623.55      656.05     30.08 o
  -6   0  18       81.48       76.80     19.75 o
  -5   0  18      255.30      276.47     21.58 o
  -4   0  18     1564.15     1496.88     31.65 o
  -3   0  18     2706.83     2578.28     33.16 o
  -2   0  18      104.98      101.17     15.20 o
  -1   0  18     4094.38     4119.43     40.84 o
   0   0  18     1395.72     1405.88     24.51 o
   1   0  18       14.52       17.37     14.48 o
   2   0  18      439.41      483.36     20.14 o
   3   0  18      485.85      479.09     22.50 o
   4   0  18      222.79      241.39     18.16 o
   5   0  18     1815.10     1847.74     35.01 o
   6   0  18      217.77      231.33     20.50 o
   7   0  18      126.34      132.38     23.58 o
  -7   1  18      328.53      332.43     16.79 o
  -6   1  18      190.27      172.58     14.31 o
  -5   1  18     1248.88     1290.86     20.45 o
  -4   1  18       79.05       85.55     12.00 o
  -3   1  18      498.05      505.08     14.78 o
  -2   1  18     1441.46     1437.26     19.07 o
  -1   1  18      249.49      248.64     11.65 o
   0   1  18      385.77      383.93     13.48 o
   1   1  18     1187.25     1208.66     18.27 o
   2   1  18      145.81      143.45     11.75 o
   3   1  18      924.32      941.05     18.67 o
   4   1  18      537.88      557.68     17.33 o
   5   1  18       43.42       45.68     13.23 o
   6   1  18      388.61      401.59     17.50 o
   7   1  18      479.39      493.17     18.81 o
  -7   2  18      484.54      459.85     18.10 o
  -6   2  18      366.94      382.20     16.80 o
  -5   2  18       42.56       37.15     12.63 o
  -4   2  18       16.86       15.57     13.05 o
  -3   2  18      344.57      349.43     14.94 o
  -2   2  18       37.07       31.98     12.33 o
  -1   2  18      551.60      570.58     16.59 o
   0   2  18       86.30       80.50     12.60 o
   1   2  18        0.47        1.27     12.71 o
   2   2  18      584.74      617.98     19.11 o
   3   2  18      708.36      703.42     18.27 o
   4   2  18       24.80       21.62     13.60 o
   5   2  18      106.33      105.94     13.42 o
   6   2  18        1.60       -4.22     12.83 o
  -6   3  18      116.13      110.38     15.38 o
  -5   3  18       18.34       17.60     12.93 o
  -4   3  18      121.37      100.99     14.11 o
  -3   3  18       47.99       45.53     13.15 o
  -2   3  18      279.77      280.44     15.97 o
  -1   3  18       74.45       66.87     12.97 o
   0   3  18        0.35       -6.15     13.58 o
   1   3  18      109.93      113.07     13.38 o
   2   3  18      287.57      274.19     15.86 o
   3   3  18       71.69       78.55     13.09 o
   4   3  18       66.18       92.51     13.39 o
   5   3  18       17.79       17.23     12.01 o
  -4   4  18       27.75       19.21     15.88 o
  -3   4  18        0.91       -5.38     16.84 o
  -2   4  18       30.36       33.50     16.55 o
  -1   4  18        9.03       10.05     16.62 o
   0   4  18       22.02       18.06     14.21 o
   1   4  18        0.45       10.77     13.80 o
   2   4  18        1.40       -0.69     13.58 o
   3   4  18       74.93       61.38     15.93 o
  -6   1  19      318.97      333.86     16.69 o
  -5   1  19        1.48       -5.11     12.07 o
  -4   1  19        1.09       -5.64     11.88 o
  -3   1  19        4.58        5.19     11.94 o
  -2   1  19      186.57      204.22     13.23 o
  -1   1  19       85.79       84.17     11.59 o
   0   1  19      360.91      369.93     14.63 o
   1   1  19        8.51        6.16     11.59 o
   2   1  19       81.69       73.60     14.03 o
   3   1  19       18.52       23.36     13.40 o
   4   1  19        2.77        5.91     13.49 o
   5   1  19      307.69      288.04     17.95 o
   6   1  19       63.76       72.45     17.41 o
  -6   2  19       18.75       15.80     18.53 o
  -5   2  19      242.46      214.09     15.59 o
  -4   2  19      112.27      127.73     13.39 o
  -3   2  19       16.17       18.60     12.57 o
  -2   2  19      289.82      313.76     14.95 o
  -1   2  19      523.95      510.36     18.28 o
   0   2  19      110.94       95.39     13.63 o
   1   2  19     1248.09     1223.26     22.33 o
   2   2  19      149.08      149.23     15.16 o
   3   2  19      412.29      412.07     18.31 o
   4   2  19      305.99      319.40     18.39 o
   5   2  19       66.69       61.35     14.73 o
  -4   3  19       29.67       19.69     13.40 o
  -3   3  19      768.66      768.26     20.67 o
  -2   3  19      173.39      198.85     16.17 o
  -1   3  19      271.98      277.81     17.75 o
   0   3  19      409.00      426.55     17.39 o
   1   3  19       32.18       25.95     13.85 o
   2   3  19     1404.18     1352.18     24.90 o
   3   3  19      696.64      706.77     21.07 o
   4   3  19        1.49       -0.02     20.80 o
  -5   0  20      470.58      479.28     27.13 o
  -4   0  20     1688.02     1730.94     35.51 o
  -3   0  20      321.89      339.43     23.15 o
  -2   0  20       21.08       37.19     17.69 o
  -1   0  20       72.74       68.56     16.85 o
   0   0  20     1366.98     1385.20     31.74 o
   1   0  20       83.11      114.18     18.95 o
   2   0  20      263.10      252.37     19.04 o
   3   0  20      351.14      347.45     23.97 o
   4   0  20      570.69      528.84     28.85 o
  -5   1  20      240.90      232.21     17.78 o
  -4   1  20      276.62      257.82     15.12 o
  -3   1  20        1.73        7.33     13.37 o
  -2   1  20      345.87      346.96     14.86 o
  -1   1  20      578.37      590.56     17.57 o
   0   1  20       35.62       31.72     12.15 o
   1   1  20      425.27      428.39     16.61 o
   2   1  20      552.85      566.34     18.41 o
   3   1  20       60.82       56.70     15.36 o
   4   1  20      365.05      352.00     23.65 o
  -4   2  20        1.29       -5.59     16.97 o
  -3   2  20      350.95      341.08     15.73 o
  -2   2  20       31.49       36.52     14.07 o
  -1   2  20       10.65       -0.80     14.01 o
   0   2  20      121.34      113.38     14.52 o
   1   2  20      821.39      799.62     21.79 o
   2   2  20      147.35      143.64     16.29 o
   3   2  20      437.24      438.48     22.79 o
  -1   1  21       31.34       16.80     17.30 o
   0   1  21       16.64       21.33     18.41 o
   1   1  21       65.75       56.59     13.66 o
 
